# Supplementary material for: Genetics of retroactive measures of stress response in pigs before and after exposure to a disease challenge
Source: G3 (Bethesda). 2026 Jan 13;16(3):jkag005. doi: 10.1093/g3journal/jkag005 (PMC12958817; doi:10.1093/g3journal/jkag005)
Supplement: jkag005_Supplementary_Data [file jkag005_supplementary_data.zip]

Archive with 14 entries (14 files):
- Supplemental_Figure_1_G3-2025-406427.pdf
- Supplemental_Figure_2_G3-2025-406427.pdf
- Supplemental_Figure_3_G3-2025-406427.pdf
- Supplemental_Figure_4_G3-2025-406427.pdf
- Supplemental_Figure_5_G3-2025-406427.pdf
- Supplemental_Figure_6_G3-2025-406427.pdf
- Supplemental_Figure_Legends_G3-2025-406427.pdf
- Supplemental_Table_1_G3-2025-406427.docx
- Supplemental_Table_2_G3-2025-406427.docx
- Supplemental_Table_3_G3-2025-406427.docx
- Supplemental_Table_4_G3-2025-406427.csv
- Supplemental_Table_5_G3-2025-406427.csv
- Supplemental_Table_Legends_G3-2025-406427.pdf
- Supplementary_Data_Access_Procedure_G3-2025-406427.pdf
