# Supplementary material for: Genetics of retroactive measures of stress response in pigs before and after exposure to a disease challenge
Source: G3 (Bethesda). 2026 Jan 13;16(3):jkag005. doi: 10.1093/g3journal/jkag005 (PMC12958817; doi:10.1093/g3journal/jkag005)
Supplement: jkag005_Supplementary_Data [file jkag005_supplementary_data.zip › Supplemental_Table_4_G3-2025-406427.csv]

GO_TERM	Cortisol	Cortisone	DHEA	DHEA-S
POSITIVE_REGULATION_OF_INTERLEUKIN_6_SECRETION	0.153075966	0.586642222	0.445129894	1.038578716
MRNA_CLEAVAGE_FACTOR_COMPLEX	0.635173264	0.505542549	0.072258335	1.026871061
PORE_COMPLEX	1.404704217	0.999674471	0.350467417	0.973671143
STABILIZATION_OF_MEMBRANE_POTENTIAL	0.655570587	0.588563056	0.383226831	0.922027324
POTASSIUM_ION_LEAK_CHANNEL_ACTIVITY	0.717155858	0.576033991	0.445733035	0.824488766
CELLULAR_RESPONSE_TO_THYROID_HORMONE_STIMULUS	0.444099866	0.640058157	0.216892237	0.772371302
AZOLE_TRANSPORT	0.587996618	0.383897604	0.403319605	0.740460256
PIRNA_METABOLIC_PROCESS	0.413354756	0.504443106	0.376171829	0.689307728
ANGIOGENESIS_INVOLVED_IN_WOUND_HEALING	0.570004164	0.559996484	0.596351351	0.656264715
CYTOKINE_SECRETION_INVOLVED_IN_IMMUNE_RESPONSE	0.544684376	0.610315607	0.115302576	0.633444645
NARROW_PORE_CHANNEL_ACTIVITY	0.630901975	0.553471174	0.404274941	0.603325195
REGULATION_OF_RNA_POLYMERASE_II_TRANSCRIPTIONAL_PREINITIATION_COMPLEX_ASSEMBLY	0.572556787	0.708307592	0.431646182	0.589615749
LATE_ENDOSOME_TO_VACUOLE_TRANSPORT	0.924326798	0.712584987	0.262120213	0.574709437
ENDOSOME_TRANSPORT_VIA_MULTIVESICULAR_BODY_SORTING_PATHWAY	2.356547225	0.72323115	0.268813752	0.538080184
BASEMENT_MEMBRANE_ORGANIZATION	1.05792058	0.29811595	0.551515582	0.537788339
POSITIVE_REGULATION_OF_SUPEROXIDE_ANION_GENERATION	0.993052692	0.873263503	0.410842541	0.535893916
RELEASE_OF_CYTOCHROME_C_FROM_MITOCHONDRIA	0.385973352	0.608508505	0.327954353	0.533615115
HEPATOCYTE_GROWTH_FACTOR_RECEPTOR_SIGNALING_PATHWAY	1.413456104	0.641788188	0.804593233	0.531963242
KILLING_OF_CELLS_OF_OTHER_ORGANISM	0.561928321	0.602465586	0.444339644	0.530934167
ENERGY_HOMEOSTASIS	0.633558439	0.7414498	0.812146297	0.530788457
AUTOPHAGOSOME_MATURATION	0.561514833	0.979327819	0.818346457	0.529546978
ZINC_ION_TRANSMEMBRANE_TRANSPORTER_ACTIVITY	0.766209249	0.312271559	0.00490283	0.526220699
ACROSOMAL_MEMBRANE	0.621636499	0.005193739	0.54423389	0.522733614
VESICLE_CARLOADING	0.630323756	0.019418424	0.426354743	0.518901245
NEGATIVE_REGULATION_OF_PROTEASOMAL_UBIQUITIN_DEPENDENT_PROTEIN_CATABOLIC_PROCESS	0.027274587	0.688743596	0.502883535	0.518360536
REGULATION_OF_CGMP_MEDIATED_SIGNALING	0.714034174	0.505048192	0.375373741	0.517651115
REGULATION_OF_NEUROTRANSMITTER_UPTAKE	0.62397217	0.090835279	0.303255227	0.517180592
NEGATIVE_REGULATION_OF_MORPHOGENESIS_OF_AN_EPITHELIUM	0.032128833	0.872857284	0.40462446	0.516635042
REGULATION_OF_COLLATERAL_SPROUTING	0.184181836	0.739248162	0.171013565	0.515047885
GTPASE_INHIBITOR_ACTIVITY	0.714166608	0.377462812	0.363767038	0.514544454
ACID_AMINO_ACID_LIGASE_ACTIVITY	0.000208468	1.499397508	0.0937752	0.513366591
CARBOHYDRATE_KINASE_ACTIVITY	0.564191774	0.995007665	0.439376962	0.511396932
NEGATIVE_REGULATION_OF_INTERLEUKIN_2_PRODUCTION	0.814759151	1.043600533	0.095189548	0.510666356
POSITIVE_REGULATION_OF_CALCIUM_ION_DEPENDENT_EXOCYTOSIS	0.637988681	0.685260135	0.367657685	0.509169661
GLUTAMINE_FAMILY_AMINO_ACID_CATABOLIC_PROCESS	0.6533269	0.544942007	0.548222496	0.507603509
COLLATERAL_SPROUTING	0.33411226	0.691364355	0.008517412	0.506076952
CARBOHYDRATE_PHOSPHORYLATION	0.6207943	0.855489618	0.341235874	0.5053098
ZINC_ION_TRANSMEMBRANE_TRANSPORT	0.707604799	0.338824814	0.024331439	0.503871437
RESPONSE_TO_INACTIVITY	0.838027761	0.612331425	0.546457383	0.50295716
PROTEIN_KINASE_C_ACTIVATING_G_PROTEIN_COUPLED_RECEPTOR_SIGNALING_PATHWAY	0.173041303	0.426231589	0.674184313	0.501583657
RESPONSE_TO_STIMULUS_INVOLVED_IN_REGULATION_OF_MUSCLE_ADAPTATION	0.681358645	0.625421612	0.444951596	0.500877138
CADHERIN_BINDING_INVOLVED_IN_CELL_CELL_ADHESION	0.795564454	0.862612337	0.542950537	0.500681069
REGULATION_OF_SUBSTRATE_ADHESION_DEPENDENT_CELL_SPREADING	0.514034671	0.709901118	0.259143522	0.500028039
NEGATIVE_REGULATION_OF_SYSTEMIC_ARTERIAL_BLOOD_PRESSURE	0.746406389	0.13366342	0.758577201	0.499343051
POSITIVE_REGULATION_OF_CATECHOLAMINE_SECRETION	0.544525534	0.640276406	1.021134651	0.496163303
COMPLEMENT_ACTIVATION	0.703925852	0.708104476	0.340956544	0.496112258
TOLL_LIKE_RECEPTOR_2_SIGNALING_PATHWAY	0.612525459	0.327643804	0.591305587	0.495516863
TRANSMEMBRANE_RECEPTOR_PROTEIN_SERINE_THREONINE_KINASE_ACTIVITY	0.551194468	0.607782899	0.557201134	0.495420095
HOMEOSTASIS_OF_NUMBER_OF_CELLS_WITHIN_A_TISSUE	1.115083056	0.158060377	0.769238805	0.495370646
PEPTIDYL_GLUTAMIC_ACID_MODIFICATION	0.210783825	0.835881786	0.255757022	0.494451197
ANTIMICROBIAL_HUMORAL_IMMUNE_RESPONSE_MEDIATED_BY_ANTIMICROBIAL_PEPTIDE	0.001923618	0.614638877	0.47349735	0.493410011
POSITIVE_REGULATION_OF_ANION_TRANSPORT	0.63110068	0.113238405	0.227859605	0.491963731
RNA_STABILIZATION	0.60915342	0.504251439	0.437623497	0.491935286
NEGATIVE_REGULATION_OF_RNA_SPLICING	0.579085289	0.726158932	0.611699413	0.491684694
TOR_COMPLEX	1.198548609	0.040429568	0.403454176	0.491675869
VESICLE_MEDIATED_TRANSPORT_BETWEEN_ENDOSOMAL_COMPARTMENTS	0.395143123	0.733636576	0.410423516	0.4914343
SPERM_MIDPIECE	0.932247368	1.006441787	0.488861779	0.49011962
CELLULAR_CARBOHYDRATE_CATABOLIC_PROCESS	0.658741781	0.532429851	0.218604916	0.489234775
GLYCOSPHINGOLIPID_BIOSYNTHETIC_PROCESS	0.771407126	0.705152071	0.35598294	0.489034839
ENDOPLASMIC_RETICULUM_EXIT_SITE	0.686466746	0.352437969	0.318746964	0.489008285
RESPONSE_TO_AMYLOID_BETA	0.597727644	0.642557251	0.124954545	0.488345071
POSITIVE_REGULATION_OF_NEUROTRANSMITTER_SECRETION	0.760438271	0.554995818	0.363679886	0.487366025
REGULATION_OF_NUCLEAR_TRANSCRIBED_MRNA_CATABOLIC_PROCESS_DEADENYLATION_DEPENDENT_DECAY	0.407980906	0.996833793	0.136452733	0.486541207
HUMORAL_IMMUNE_RESPONSE_MEDIATED_BY_CIRCULATING_IMMUNOGLOBULIN	1.518557902	0.643825093	0.346853369	0.485733368
MRNA_CLEAVAGE	0.931551243	0.058151002	0.341653686	0.484561291
RESPIRATORY_BURST	0.607603781	0.730164537	0.748107141	0.483464467
REGULATION_OF_HOMOTYPIC_CELL_CELL_ADHESION	0.650060595	0.449893854	0.37755148	0.483179289
LAMELLAR_BODY	0.973687861	0.575094755	0.011696612	0.482144054
REGULATION_OF_SUPEROXIDE_METABOLIC_PROCESS	0.850396753	0.841687545	0.267472675	0.481199941
ADAPTATION_OF_SIGNALING_PATHWAY	0.104764197	0.682394481	0	0.479065834
INVADOPODIUM	0.649847964	1.306271469	0.368953406	0.477651074
VACUOLAR_ACIDIFICATION	0.609340263	0.291108057	0	0.477477222
POLARIZED_EPITHELIAL_CELL_DIFFERENTIATION	0.901529369	0.289569429	0.368030931	0.476467743
MITOCHONDRIAL_FUSION	0.825296994	0.962327657	0.548406569	0.474787497
NEGATIVE_REGULATION_OF_JNK_CASCADE	0.578736206	0.710665255	0.428964171	0.474428435
NEGATIVE_REGULATION_OF_KIDNEY_DEVELOPMENT	0.257247618	0.874911306	0.031855373	0.473753343
ZINC_ION_TRANSPORT	0.649616673	0.44973414	0.099703331	0.473687311
RNA_POLYMERASE_II_PREINITIATION_COMPLEX_ASSEMBLY	0.509749068	0.693544669	0.264604212	0.472963219
NEGATIVE_REGULATION_OF_LEUKOCYTE_MIGRATION	0.627315435	0.505685011	0.43592294	0.472378643
NEGATIVE_REGULATION_OF_BLOOD_PRESSURE	0.775888954	0.443068867	0.816526812	0.471332898
REGULATION_OF_PODOSOME_ASSEMBLY	0.708683708	0.248970533	1.098269744	0.46806761
SNRNA_PROCESSING	0.303880572	0.60922162	0.353463045	0.463830577
RESPONSE_TO_POTASSIUM_ION	0.611741262	0.002357484	0.080379222	0.463366635
SELECTIVE_AUTOPHAGY	0.539880045	0.68447053	0.404116558	0.462953326
REGULATION_OF_MITOCHONDRIAL_FISSION	0.372820121	0.867921368	0.433339702	0.456544929
CELLULAR_RESPONSE_TO_AMINO_ACID_STIMULUS	0.76421055	0.364292348	0.073420881	0.454803439
MITOCHONDRION_MORPHOGENESIS	0.76300113	0.612911151	0.317897515	0.453599924
METANEPHRIC_NEPHRON_MORPHOGENESIS	0.032818835	0.644389236	0.083466964	0.45349566
DETECTION_OF_CHEMICAL_STIMULUS_INVOLVED_IN_SENSORY_PERCEPTION_OF_TASTE	0.603534733	0	0.335686445	0.448335067
GLUCAN_CATABOLIC_PROCESS	0.923617115	0.574983851	0.038008987	0.445503257
MATURE_B_CELL_DIFFERENTIATION_INVOLVED_IN_IMMUNE_RESPONSE	0	0.636737269	0.360083055	0.444657578
REGULATION_OF_RESPIRATORY_BURST	0.589053416	0.558660173	0.654625701	0.443313969
HISTONE_H2A_UBIQUITINATION	0.711191449	0.587311193	0	0.442975362
CYTOLYSIS	0.601455041	0.861501929	0.173608641	0.442883719
PEPTIDE_TRANSMEMBRANE_TRANSPORTER_ACTIVITY	0.992803657	0.429668713	0.131506386	0.442855543
RNA_CAP_BINDING	0.66962907	0.424339424	0.818247109	0.442333991
NEPHRIC_DUCT_DEVELOPMENT	0.005447679	0.726333181	0.1906741	0.44210884
SCHWANN_CELL_DEVELOPMENT	0.745720558	0.711892648	0.783069436	0.441739596
OLIGOSACCHARIDE_METABOLIC_PROCESS	0.76201538	0.709901118	0.344950355	0.441715133
HISTONE_MONOUBIQUITINATION	0.652770928	0.642181571	0.317787934	0.441048628
POSITIVE_REGULATION_OF_CELL_MIGRATION_INVOLVED_IN_SPROUTING_ANGIOGENESIS	0.402473366	0.712227754	0.233622627	0.434453837
C_C_CHEMOKINE_BINDING	0.522368344	0.642990843	0.512976254	0.433391358
REGULATION_OF_CELL_GROWTH_INVOLVED_IN_CARDIAC_MUSCLE_CELL_DEVELOPMENT	1.241121854	0.088889308	0.256440772	0.432692904
NEGATIVE_REGULATION_OF_EXTRINSIC_APOPTOTIC_SIGNALING_PATHWAY_VIA_DEATH_DOMAIN_RECEPTORS	0.839323526	0.06588238	0.034517486	0.432619281
ANDROGEN_RECEPTOR_SIGNALING_PATHWAY	0.542254269	0.725387304	0.284989987	0.431476782
GLIAL_CELL_PROJECTION	0.41542235	0.261361998	0.613674252	0.431233556
SYMPATHETIC_NERVOUS_SYSTEM_DEVELOPMENT	0.6375445	0.19266478	0.295199764	0.4311165
NEGATIVE_REGULATION_OF_MRNA_SPLICING_VIA_SPLICEOSOME	0.612628151	0.672116224	0.649969183	0.43096851
CELLULAR_DEFENSE_RESPONSE	0.801023027	0.757043582	0.398273219	0.430545829
OXIDOREDUCTASE_ACTIVITY_ACTING_ON_THE_CH_CH_GROUP_OF_DONORS_NAD_OR_NADP_AS_ACCEPTOR	0.555939051	0.603045968	0.300807694	0.43036083
POSITIVE_REGULATION_OF_TRANSCRIPTION_INITIATION_FROM_RNA_POLYMERASE_II_PROMOTER	0.183966614	0.612453322	0.294599665	0.430262699
REGULATION_OF_HAIR_FOLLICLE_DEVELOPMENT	0.184448861	1.263391606	0.516325254	0.430202421
PRESYNAPTIC_MODULATION_OF_CHEMICAL_SYNAPTIC_TRANSMISSION	0.639859784	0.679331814	0.124844453	0.430168204
AXON_ENSHEATHMENT_IN_CENTRAL_NERVOUS_SYSTEM	0.735115457	0.676920208	0.360115358	0.429687367
POSITIVE_REGULATION_OF_NUCLEOTIDE_BIOSYNTHETIC_PROCESS	1.264215687	0.265803803	0.682206304	0.428636855
ESTABLISHMENT_OR_MAINTENANCE_OF_CYTOSKELETON_POLARITY	1.964886551	0.263653544	0.338854834	0.427675326
POLYSACCHARIDE_CATABOLIC_PROCESS	0.761862504	0.499591928	0.030887874	0.427022914
RESPONSE_TO_FOLLICLE_STIMULATING_HORMONE	0.345536129	0.473856975	1.234082784	0.41851041
REGULATION_OF_EXECUTION_PHASE_OF_APOPTOSIS	0.756192716	0.68207986	0.235754431	0.416580552
PROTEIN_DEACETYLASE_ACTIVITY	0.618624331	0.442218233	0.352194073	0.414217369
INTEGRAL_COMPONENT_OF_PRESYNAPTIC_ACTIVE_ZONE_MEMBRANE	0.780717594	0.036894007	0.434043409	0.414122007
ALPHA_TUBULIN_BINDING	0.854836362	0.558411433	0.343498341	0.412832816
REGULATION_OF_MITOCHONDRIAL_MEMBRANE_POTENTIAL	0.657411529	0.738037565	0.12322911	0.412799873
ARP2_3_COMPLEX_MEDIATED_ACTIN_NUCLEATION	1.339863316	0.497150782	0.404631462	0.41091941
ESCRT_COMPLEX	3.176091263	0.574685917	0.286963898	0.410130231
ZINC_ION_HOMEOSTASIS	0.470471863	0.681481062	0.030257339	0.408255609
NEGATIVE_REGULATION_OF_TISSUE_REMODELING	0.199355425	0.7064403	0	0.403407522
NEGATIVE_REGULATION_OF_STRIATED_MUSCLE_CELL_APOPTOTIC_PROCESS	0.813416391	0.440253316	0.10034641	0.40316202
RESPONSE_TO_DIETARY_EXCESS	0.158310028	0.95331754	0.300990702	0.403026792
RESPONSE_TO_ACIDIC_PH	0.760778225	0.68959025	0.083859646	0.402608202
NEGATIVE_REGULATION_OF_STRESS_ACTIVATED_PROTEIN_KINASE_SIGNALING_CASCADE	0.552992136	0.711656501	0.446644695	0.402543116
COPII_COATED_VESICLE_CARLOADING	0.640149005	0.212294817	0.518546765	0.401759109
REGULATION_OF_HUMORAL_IMMUNE_RESPONSE	0.957796258	0.746410264	0.099901999	0.399932839
NEGATIVE_REGULATION_OF_RNA_CATABOLIC_PROCESS	0.65164283	0.561891308	0.397552595	0.399923066
PHYSIOLOGICAL_CARDIAC_MUSCLE_HYPERTROPHY	0.801766584	0.209173889	0.216556888	0.398950832
POSITIVE_REGULATION_OF_HUMORAL_IMMUNE_RESPONSE	2.202963216	0.897622214	0	0.393475019
HUMORAL_IMMUNE_RESPONSE	0.539478458	0.609895259	0.190690767	0.392041037
SUPEROXIDE_ANION_GENERATION	0.703822305	0.680487748	0.357084552	0.390910754
INTRINSIC_COMPONENT_OF_PRESYNAPTIC_ACTIVE_ZONE_MEMBRANE	0.957564839	0.317217944	0.435801735	0.387472559
CELL_CORTEX_REGION	0.873514448	0.710107972	0.402368559	0.387123341
BONE_RESORPTION	0.522609161	0.799003321	0.40504905	0.386680544
NUCLEAR_EXOSOME_RNASE_COMPLEX_	1.111327864	0.622695388	0.322289094	0.386407679
ESC_E_Z_COMPLEX	0.903524829	0.387432317	0.505440671	0.385846992
NAD_METABOLIC_PROCESS	1.123820248	0.072592149	0.543437319	0.385502751
3_5_RNA_HELICASE_ACTIVITY	0.818155155	0.962075067	0.441751041	0.385253474
AMMONIUM_TRANSMEMBRANE_TRANSPORT	0.745443126	0.579778571	0.248570421	0.385166752
GLIAL_CELL_DEVELOPMENT	0.402413248	0.609203783	0.448915927	0.385060622
SENSORY_PERCEPTION_OF_BITTER_TASTE	0.763762288	0.003660385	0.088497565	0.384837155
REGULATION_OF_CHROMATIN_BINDING	0.471666584	0.683651312	0.341750332	0.384719004
NEGATIVE_REGULATION_OF_PROTEASOMAL_PROTEIN_CATABOLIC_PROCESS	0.028412448	0.682185098	0.586772043	0.384675151
ACTIN_FILAMENT_BUNDLE_ORGANIZATION	0.785108223	0.608152774	0.361158089	0.384157936
NUCLEAR_TRANSCRIBED_MRNA_CATABOLIC_PROCESS_EXONUCLEOLYTIC	0.246668361	0.659604454	0.137987471	0.38408034
MEMBRANE_PROTEIN_PROTEOLYSIS	0.539263222	0.63073808	0.342724406	0.383931107
INTERLEUKIN_2_BIOSYNTHETIC_PROCESS	1.511193731	0.445875194	0.297711029	0.38388252
POSITIVE_REGULATION_OF_NEUROLOGICAL_SYSTEM_PROCESS	0.654461798	0.479867543	0.618874771	0.383664565
EMBRYONIC_SKELETAL_JOINT_DEVELOPMENT	0.469829871	0.639298481	0.339575991	0.383639056
POSITIVE_REGULATION_OF_CYCLASE_ACTIVITY	1.058774481	0.439561505	0.320377959	0.383611091
CALCIUM_MEDIATED_SIGNALING_USING_INTRACELLULAR_CALCIUM_SOURCE	1.173399306	0.500494094	0.302293518	0.383609715
TRANSLATION_REPRESSOR_ACTIVITY	0.039005816	0.708526208	0.03083276	0.383449187
HEMATOPOIETIC_STEM_CELL_DIFFERENTIATION	0.030433136	0.682980915	0.156123299	0.383352042
MODIFICATION_OF_SYNAPTIC_STRUCTURE	0.895983732	0.602909102	0.503858384	0.383251644
NEGATIVE_REGULATION_OF_ACTIN_FILAMENT_POLYMERIZATION	0.669855329	0.280730679	0.333217564	0.383201663
POSITIVE_REGULATION_OF_NEUROTRANSMITTER_TRANSPORT	0.71505674	0.532538499	0.352750909	0.38303026
HEPARAN_SULFATE_PROTEOGLYCAN_METABOLIC_PROCESS	0.606824953	0.545562471	0.168218245	0.382952141
NEGATIVE_REGULATION_OF_SIGNALING_RECEPTOR_ACTIVITY	0.714136677	0.556103702	0.118065399	0.382926821
MICROTUBULE_ANCHORING	0.703338692	0.073008141	0.405356891	0.382792181
REGULATION_OF_EPITHELIAL_TUBE_FORMATION	0.695804746	0.683832525	0.439527414	0.382722659
REGULATION_OF_HAIR_CYCLE	0.409952721	0.99961391	0.439166434	0.382584833
CHRONIC_INFLAMMATORY_RESPONSE	0.552527018	0.782239722	0.272149593	0.382567185
PODOSOME_ASSEMBLY	0.561154558	0.163107147	0.813042196	0.382186726
STORE_OPERATED_CALCIUM_ENTRY	0.640307991	0.733297187	0.376917873	0.382153819
POSITIVE_REGULATION_OF_GENE_EXPRESSION_EPIGENETIC	0.64500167	0.561693405	0.359897568	0.38212173
REGULATION_OF_REACTIVE_OXYGEN_SPECIES_METABOLIC_PROCESS	0.442562676	0.610304364	0.352704455	0.382075616
NEGATIVE_REGULATION_OF_RNA_METABOLIC_PROCESS	0.432162226	0.703920317	0.672239085	0.382026671
AMIDE_TRANSMEMBRANE_TRANSPORTER_ACTIVITY	0.790851127	0.305493937	0.07347686	0.381875411
IONOTROPIC_GLUTAMATE_RECEPTOR_SIGNALING_PATHWAY	0.61149554	0.492097599	0.551997188	0.381818663
CELLULAR_RESPONSE_TO_MECHANICAL_STIMULUS	0.826459707	0.5554534	0.313453673	0.38163946
PEROXISOMAL_MEMBRANE_TRANSPORT	0.897471144	0.149014547	0.013660313	0.381578884
FILAMENTOUS_ACTIN	0.456702755	0.745979729	0.353401914	0.380857814
NEGATIVE_REGULATION_OF_CAMP_MEDIATED_SIGNALING	0.712546158	0.018220205	0.803931393	0.380823535
DEFENSE_RESPONSE_TO_FUNGUS	1.268107899	0.561914177	0.45299713	0.380376381
INWARD_RECTIFIER_POTASSIUM_CHANNEL_ACTIVITY	0.656650715	0.058080175	0.238160232	0.380368332
MKS_COMPLEX	0.436190826	0.738712835	0.094500782	0.380069872
EXIT_FROM_MITOSIS	1.547426456	0.353520941	0.234867157	0.37979362
REGULATION_OF_HETEROTYPIC_CELL_CELL_ADHESION	0.044799515	1.008513647	0.054540967	0.379547848
BLOOD_VESSEL_ENDOTHELIAL_CELL_PROLIFERATION_INVOLVED_IN_SPROUTING_ANGIOGENESIS	0.127630678	0.705404695	0	0.379462091
POSITIVE_REGULATION_OF_LYASE_ACTIVITY	1.369063343	0.343140581	0.362120501	0.379340992
OUTER_MEMBRANE	0.691071423	0.348751728	0.269265806	0.379251501
VIRAL_BUDDING_VIA_HOST_ESCRT_COMPLEX	3	0.680579301	0.352364714	0.37922909
MATURE_B_CELL_DIFFERENTIATION	0	0.71247792	0.340422102	0.379142439
NEGATIVE_REGULATION_OF_MITOCHONDRION_ORGANIZATION	0.366287852	0.755694719	0.600473133	0.378639909
LYMPHOCYTE_MIGRATION	0.58853229	0.649756053	0.341105126	0.378508979
BETA_TUBULIN_BINDING	0.738394471	0.277951618	0.238074566	0.378408636
MITOCHONDRIAL_MEMBRANE_ORGANIZATION	0.624590582	0.682757505	0.272321401	0.378220043
BASAL_TRANSCRIPTION_MACHINERY_BINDING	0.264893186	0.604397511	0.323391475	0.377999912
NEGATIVE_REGULATION_OF_REGULATED_SECRETORY_PATHWAY	0.128432552	0.12787027	1.042871342	0.377759599
CATECHOLAMINE_SECRETION	0.428729549	0.603035434	0.370209999	0.377680785
DOPAMINE_SECRETION	0.619932751	0.646410834	0.202108687	0.377564802
REGULATION_OF_CLATHRIN_DEPENDENT_ENDOCYTOSIS	1.50636428	0	0	0.377371015
REGULATION_OF_FATTY_ACID_BETA_OXIDATION	0.957285835	0.731823866	0.407993717	0.377211461
FICOLIN_1_RICH_GRANULE_MEMBRANE	1.062844067	0.710496756	0.571449746	0.376902925
DIVALENT_INORGANIC_CATION_TRANSMEMBRANE_TRANSPORTER_ACTIVITY	0.665410593	0.313945172	0	0.376834402
RNA_CAPPING	0.695464946	0.393303563	0.288305112	0.376761298
NEGATIVE_REGULATION_OF_FIBROBLAST_PROLIFERATION	0.475483305	0.671653877	0.699094274	0.376712297
BONE_REMODELING	0.414290677	0.739976339	0.384081896	0.37641233
NEURAL_TUBE_FORMATION	0.496268434	0.683526081	0.310717457	0.37608781
OSTEOCLAST_DEVELOPMENT	1.118725021	0.691727868	0.605376597	0.376068824
POSITIVE_REGULATION_OF_GLIAL_CELL_PROLIFERATION	0.662650474	0.461956691	0.446938494	0.375988406
REGULATION_OF_MEMBRANE_REPOLARIZATION	0.793123495	0.095542436	0.035281491	0.375801573
SOMATIC_STEM_CELL_POPULATION_MAINTENANCE	0.641971923	0.381305276	0.203224037	0.375782868
REGULATION_OF_VASCULAR_PERMEABILITY	0.504641491	0.725164257	0.447180415	0.375778895
CELL_JUNCTION_MAINTENANCE	1.567260016	0.301443337	0.316635286	0.375755166
G_PROTEIN_COUPLED_PURINERGIC_RECEPTOR_SIGNALING_PATHWAY	0.402536642	0.560730481	0.65652155	0.375749781
POSITIVE_REGULATION_OF_PROTEIN_DEPOLYMERIZATION	1.07793619	0.183183624	0.094084853	0.375732842
CELLULAR_RESPONSE_TO_GONADOTROPIN_STIMULUS	0.26943999	0.77200417	0.432621351	0.375673569
REGULATION_OF_NMDA_RECEPTOR_ACTIVITY	0.69911252	0.426329798	0.645192161	0.375556905
CHEMOKINE_RECEPTOR_BINDING	0.583002387	0.075885622	0.675247691	0.37547119
POSITIVE_REGULATION_OF_PROTEIN_COMPLEX_DISASSEMBLY	0.621488216	0.801198823	0.352045634	0.375128304
POSITIVE_REGULATION_OF_MACROAUTOPHAGY	0.412653704	0.813164793	0.350721175	0.375093186
STEROID_DEHYDROGENASE_ACTIVITY	0.384804225	0.803154671	0	0.375074696
NEGATIVE_REGULATION_OF_ENDOTHELIAL_CELL_PROLIFERATION	0.681168935	0.649717239	0	0.374822592
TRANSCRIPTION_PREINITIATION_COMPLEX_ASSEMBLY	0.297295324	0.689807062	0.053122345	0.374707988
CD8_POSITIVE_ALPHA_BETA_T_CELL_DIFFERENTIATION	0.646242713	0.444749983	0.500373228	0.374560511
RRNA_CONTAINING_RIBONUCLEOPROTEIN_COMPLEX_EXPORT_FROM_NUCLEUS	0.002260382	0.815657621	0.442747109	0.374413721
COLLAGEN_BIOSYNTHETIC_PROCESS	0.017591737	0.608226808	0.27098339	0.374107166
ESTABLISHMENT_OF_PLANAR_POLARITY_INVOLVED_IN_NEURAL_TUBE_CLOSURE	0.630317768	0.84569224	0.432453639	0.373868052
IONOTROPIC_GLUTAMATE_RECEPTOR_ACTIVITY	0.632938847	0.493585962	0.575962138	0.373827613
POSITIVE_REGULATION_OF_RELEASE_OF_CYTOCHROME_C_FROM_MITOCHONDRIA	0.21975025	0.639731028	0	0.373627744
MICROTUBULE_PLUS_END_BINDING	2.230991937	1.277547302	0.353290807	0.37295152
CELLULAR_RESPONSE_TO_PH	0.791211562	0.00428221	0.122601641	0.372349129
2_IRON_2_SULFUR_CLUSTER_BINDING	0.652512067	0.05604922	0	0.371870968
EPHRIN_RECEPTOR_SIGNALING_PATHWAY	0.704035949	0.371335232	0.301029561	0.371043313
COMPLEMENT_BINDING	0.764204796	1.241590591	0.277108177	0.371041608
CELLULAR_RESPONSE_TO_CHOLESTEROL	1.116012966	1.219590437	0.435899763	0.370625554
NEGATIVE_REGULATION_OF_RHO_PROTEIN_SIGNAL_TRANSDUCTION	0.385199077	0.611129815	0.012922639	0.367217544
RESPONSE_TO_INTERLEUKIN_6	0.539763826	0.725379504	0.411084837	0.36601602
NEGATIVE_REGULATION_OF_OSSIFICATION	0.179447666	0.682989266	0.356349814	0.363115542
PERICENTRIC_HETEROCHROMATIN	0.61168595	0.57516284	0.389356549	0.3617235
EXCITATORY_EXTRACELLULAR_LIGAND_GATED_ION_CHANNEL_ACTIVITY	0.581747943	0.71011528	0.027320093	0.360606755
MULTIVESICULAR_BODY_SORTING_PATHWAY	2.200659244	0.570448559	0.134738138	0.360306473
INTRACILIARY_TRANSPORT_INVOLVED_IN_CILIUM_ASSEMBLY	0.841489843	0.381124184	0.162305274	0.359217216
B_CELL_RECEPTOR_SIGNALING_PATHWAY	0.884679314	0.687844846	0.208007597	0.359065523
REGULATION_OF_SPHINGOLIPID_BIOSYNTHETIC_PROCESS	0.68683961	0.205559596	0	0.358873216
REGULATION_OF_MYELINATION	1.216969372	0.364135277	0.602017537	0.3588354
INNER_MITOCHONDRIAL_MEMBRANE_ORGANIZATION	0.162651096	0.844084824	0.340198927	0.358728538
DENDRITIC_CELL_DIFFERENTIATION	0.187230987	0.800778697	0.149121733	0.358465975
CRISTAE_FORMATION	0.627358835	1.47774134	0.366435647	0.358384638
TRANSITION_METAL_ION_TRANSMEMBRANE_TRANSPORTER_ACTIVITY	0.67228364	0.152672626	0	0.358367768
REGULATION_OF_TELOMERE_MAINTENANCE	0.629130868	0.27695832	0.292714423	0.358117646
RESPONSE_TO_FUNGUS	0.829517525	0.268908017	0.292805643	0.358105601
WNT_PROTEIN_BINDING	0.650846269	0.443314162	0.659014842	0.358036464
RETINA_VASCULATURE_DEVELOPMENT_IN_CAMERA_TYPE_EYE	0.636469284	0.711146247	0.220709137	0.357799837
SULFUR_COMPOUND_TRANSPORT	0.522741906	0.681094033	0.48931451	0.357632688
HISTONE_H3_DEACETYLATION	0.627188669	0.539274963	0.307608421	0.357488561
POSITIVE_REGULATION_OF_NEURON_DEATH	0.792030712	0.277304146	0.356027153	0.357441211
REGULATION_OF_JUN_KINASE_ACTIVITY	0.62920546	0.613653947	0.336102622	0.357177755
NEGATIVE_REGULATION_OF_PROTEIN_COMPLEX_ASSEMBLY	0.709156617	0.342397128	0.294530195	0.356987408
NEUROMUSCULAR_SYNAPTIC_TRANSMISSION	0.46144861	0.640215555	0.130193514	0.356932289
CALMODULIN_DEPENDENT_PROTEIN_KINASE_ACTIVITY	0.367710222	0.6928531	0.346519513	0.356929108
PROLINE_RICH_REGION_BINDING	0.829913622	0.35256257	0.018978118	0.35691831
MOTOR_NEURON_AXON_GUIDANCE	0.852341512	0.362845978	0.410685469	0.356740983
PRESYNAPTIC_ACTIVE_ZONE_CYTOPLASMIC_COMPONENT	0.837963519	0.520582919	0.58912563	0.356736302
PROTEIN_PHOSPHATASE_BINDING	0.411507313	0.631054974	0.188780886	0.356725273
NEGATIVE_REGULATION_OF_CALCINEURIN_MEDIATED_SIGNALING	0.544546488	0	0.782920006	0.356683358
GLUTATHIONE_PEROXIDASE_ACTIVITY	0.748925731	0.076116904	0.146136861	0.356579364
MITOCHONDRIAL_FISSION	0.356618346	0.690613468	0.413579976	0.356538855
NEGATIVE_REGULATION_OF_TORC1_SIGNALING	1.138970847	0.415753381	0.188682048	0.356481059
NEGATIVE_REGULATION_OF_NF_KAPPAB_TRANSCRIPTION_FACTOR_ACTIVITY	0.40581982	0.811081046	0.240296733	0.356480803
RNA_HELICASE_ACTIVITY	0.671947015	0.682957956	0.446978592	0.356453092
REGULATION_OF_KIDNEY_DEVELOPMENT	0.470605132	0.994979202	0.031239211	0.356407829
LYMPH_NODE_DEVELOPMENT	0.097905878	0.691399265	0.104772101	0.356329994
POSITIVE_REGULATION_OF_OLIGODENDROCYTE_DIFFERENTIATION	0.708387405	0.121020311	0.438072763	0.356300773
MICROTUBULE_DEPOLYMERIZATION	0.709153483	0.334098181	0.40286513	0.356251216
POSITIVE_REGULATION_OF_CARDIAC_MUSCLE_CELL_DIFFERENTIATION	0.851220394	0.385642889	0.270710571	0.356179809
RRNA_MODIFICATION	0.060438199	0.605881418	0.405558277	0.356012908
REGULATION_OF_SUPEROXIDE_ANION_GENERATION	0.961372765	0.805694836	0.351122267	0.355999244
INOSITOL_TRISPHOSPHATE_BIOSYNTHETIC_PROCESS	0.078582506	0.682154911	0	0.355986143
MEMBRANE_REPOLARIZATION	0.631484627	0.057744048	0.000765945	0.355983995
REGULATION_OF_MICROTUBULE_POLYMERIZATION_OR_DEPOLYMERIZATION	1.296879277	0.587816246	0.32670984	0.355966695
POSITIVE_REGULATION_OF_MACROPHAGE_DERIVED_FOAM_CELL_DIFFERENTIATION	0.734960578	0.66353032	0	0.355764661
EXOSOME_RNASE_COMPLEX_	0.837050156	0.589753233	0.406013047	0.355669948
POSITIVE_REGULATION_OF_MRNA_PROCESSING	0.009401312	0.682683103	0.335973297	0.355668471
ACTIN_BASED_CELL_PROJECTION	0.533969165	0.64069375	0.286661865	0.355649559
PEPTIDE_CATABOLIC_PROCESS	0.194500882	0.987079972	0.187892171	0.355618867
PEPTIDYL_LYSINE_DIMETHYLATION	0.460034158	0.701692338	0.47494827	0.355541085
1_PHOSPHATIDYLINOSITOL_BINDING	0.909612595	0.753664926	0	0.355286779
REGULATION_OF_CELL_SHAPE	0.617524667	0.335869515	0.106907128	0.355250287
ADENYLYLTRANSFERASE_ACTIVITY	0.632125044	0.488310124	0.23475	0.355225184
POSITIVE_REGULATION_OF_CATION_CHANNEL_ACTIVITY	0.459914399	0.667778641	0.383571226	0.355154133
INTRACILIARY_TRANSPORT	0.793411621	0.273012048	0.136458085	0.355033025
PROTEIN_PALMITOYLATION	0.979128762	0.532200019	0.100026482	0.355003912
VITAMIN_BIOSYNTHETIC_PROCESS	0.129810895	0.857501192	0.290261305	0.354954532
REGULATION_OF_CARDIAC_MUSCLE_CELL_MEMBRANE_REPOLARIZATION	0.854772943	0.197323198	0	0.354914666
EPITHELIAL_TUBE_MORPHOGENESIS	0.430202012	0.613917675	0.207198656	0.354835849
HISTONE_UBIQUITINATION	0.697358508	0.553765205	0.41110365	0.354812057
POSITIVE_REGULATION_OF_MICROTUBULE_POLYMERIZATION_OR_DEPOLYMERIZATION	2.216316052	0.52537572	0.187459655	0.354763338
N_GLYCAN_PROCESSING	0.551012731	0.673930574	0.02186988	0.354741477
REGULATION_OF_TUMOR_NECROSIS_FACTOR_MEDIATED_SIGNALING_PATHWAY	0.709827639	0.612835905	0.271401726	0.354625683
CCR_CHEMOKINE_RECEPTOR_BINDING	0.741147036	0.195629955	1.886056648	0.354518732
REGULATION_OF_NEUROTRANSMITTER_RECEPTOR_ACTIVITY	0.639318638	0.520095028	0.506283025	0.354508917
SH2_DOMAIN_BINDING	0.583409365	0.691373787	0.658470159	0.354494633
REGULATION_OF_TISSUE_REMODELING	0.321399322	0.715503168	0.104945545	0.354493042
NEGATIVE_REGULATION_OF_PEPTIDYL_TYROSINE_PHOSPHORYLATION	0.812625215	0.459842525	0.123483627	0.354483562
AUTOPHAGOSOME	0.379718653	0.629798782	0.243967181	0.354477678
NEGATIVE_REGULATION_OF_MYOTUBE_DIFFERENTIATION	1.127017931	0.639715928	0.34206707	0.354447069
AXON_REGENERATION	0.658379728	0.363009866	0.271033038	0.354438543
NEUROINFLAMMATORY_RESPONSE	1.326386653	0.588245886	0.346202162	0.354413545
NEGATIVE_REGULATION_OF_LIPID_CATABOLIC_PROCESS	0.669476774	0.53906429	0.232477744	0.354401543
FC_RECEPTOR_MEDIATED_STIMULATORY_SIGNALING_PATHWAY	0.792610177	0.488613221	0.256688849	0.35439786
POSITIVE_REGULATION_OF_MONOCYTE_CHEMOTAXIS	0.696100437	0.495474049	0.589763399	0.354396239
QUINONE_BIOSYNTHETIC_PROCESS	0.755715554	0.256805644	0.303585296	0.354307511
NEGATIVE_REGULATION_OF_GLIAL_CELL_DIFFERENTIATION	0.598087225	0.632308199	0.259709362	0.354295217
RAN_GTPASE_BINDING	0.22472302	0.64002439	0	0.354294009
HYPOTHALAMUS_DEVELOPMENT	0.623744248	0.001600977	0.001704079	0.354235834
TUMOR_NECROSIS_FACTOR_BIOSYNTHETIC_PROCESS	0.65249997	0.36240181	0.599930749	0.354186865
MULTIVESICULAR_BODY_ORGANIZATION	1.97367053	0.677875123	0.234792877	0.354183851
ACTIN_POLYMERIZATION_OR_DEPOLYMERIZATION	0.620597534	0.236344436	0.335425242	0.354008706
NEGATIVE_REGULATION_OF_PROTEIN_POLYMERIZATION	0.762248011	0.316322359	0.316480091	0.354007764
REGULATION_OF_PROTEIN_POLYMERIZATION	0.701736939	0.484463422	0.35302915	0.353996833
POSITIVE_REGULATION_OF_MORPHOGENESIS_OF_AN_EPITHELIUM	0.620460262	1.000780303	0.146131875	0.353978582
REGULATION_OF_NUCLEOTIDE_BIOSYNTHETIC_PROCESS	0.63577236	0.206971311	0.294690366	0.353874458
REGULATION_OF_MORPHOGENESIS_OF_AN_EPITHELIUM	0.445019681	0.613639192	0.365565254	0.353844785
NEGATIVE_REGULATION_OF_PLASMA_MEMBRANE_BOUNDED_CELL_PROJECTION_ASSEMBLY	0.042384765	0.836894228	0.747541216	0.353789014
POSITIVE_REGULATION_OF_B_CELL_PROLIFERATION	0.76342848	0.133145223	0.15559456	0.353740507
G0_TO_G1_TRANSITION	0.724851427	0.400219468	0.46417219	0.353731387
CELL_PROLIFERATION_IN_FOREBRAIN	1.167959644	0.864200352	0.434410876	0.353697967
RESPONSE_TO_EPIDERMAL_GROWTH_FACTOR	0.185058487	0.813851333	0.30285524	0.353685318
APICOLATERAL_PLASMA_MEMBRANE	0.152238119	0	0.683496073	0.353640294
POSITIVE_REGULATION_OF_ESTABLISHMENT_OF_PROTEIN_LOCALIZATION_TO_MITOCHONDRION	0.635013803	0.771945803	0.317263873	0.353579628
ORGANELLE_DISASSEMBLY	0.880767014	0.451898085	0.406562256	0.353506287
PEPTIDE_HORMONE_RECEPTOR_BINDING	0.659031994	0.186584922	0.761952767	0.353340743
RESPONSE_TO_GONADOTROPIN	0.265204281	0.724847647	0.734850635	0.353313555
DEOXYRIBOSE_PHOSPHATE_CATABOLIC_PROCESS	0.539392856	0.263149996	1.033645445	0.353272095
WIDE_PORE_CHANNEL_ACTIVITY	0.332885088	0.724401277	0.118789004	0.353262299
G_PROTEIN_COUPLED_GLUTAMATE_RECEPTOR_SIGNALING_PATHWAY	0.431206091	0.715988805	0.787391148	0.353092471
LEUKOCYTE_ACTIVATION_INVOLVED_IN_INFLAMMATORY_RESPONSE	1.593459803	0.753016605	0.351593986	0.353078077
TUBE_CLOSURE	0.561695099	0.633881679	0.309167746	0.353072985
REGULATION_OF_ACTIN_FILAMENT_ORGANIZATION	0.659568716	0.553144436	0.36129362	0.35301512
POSITIVE_REGULATION_OF_G_PROTEIN_COUPLED_RECEPTOR_SIGNALING_PATHWAY	0.63630523	0.476548316	0.307665348	0.353011106
NEGATIVE_REGULATION_OF_REACTIVE_OXYGEN_SPECIES_BIOSYNTHETIC_PROCESS	0.69495952	0.183260972	0.445910611	0.353002686
POSITIVE_REGULATION_OF_PEPTIDASE_ACTIVITY	0.642750145	0.36447739	0.288545781	0.352980561
PRE_MIRNA_PROCESSING	0.629703871	0.017219493	0.302456893	0.352968285
ACTIN_FILAMENT_ORGANIZATION	0.619909853	0.44596621	0.301729095	0.352951546
REGULATION_OF_CELL_CELL_ADHESION_MEDIATED_BY_CADHERIN	0.936210477	0.608122332	0	0.352911022
CARDIAC_MUSCLE_CELL_ACTION_POTENTIAL_INVOLVED_IN_CONTRACTION	0.630190586	0.483586113	0.099761955	0.35290971
POSITIVE_REGULATION_OF_PROTEIN_LOCALIZATION_TO_CELL_PERIPHERY	0.634748864	0.588648444	0.416052946	0.352817654
CARDIAC_CONDUCTION	0.701422712	0.531600941	0.35526558	0.352616678
PYRUVATE_METABOLIC_PROCESS	0.476879029	0.609210883	0.25873862	0.352580938
REGULATION_OF_PROTEIN_LOCALIZATION_TO_MEMBRANE	0.715316817	0.522439895	0.37990672	0.352575754
POSITIVE_REGULATION_OF_CYSTEINE_TYPE_ENDOPEPTIDASE_ACTIVITY	0.718290569	0.447154818	0.269562795	0.352540419
ACTIN_NUCLEATION	1.118780703	0.479613556	0.207792175	0.352438458
REGULATION_OF_PROTEIN_LOCALIZATION_TO_CELL_PERIPHERY	0.704058381	0.557120519	0.42664284	0.352376278
BODY_MORPHOGENESIS	0.697753947	0.558083062	0.406535322	0.352156628
REGULATION_OF_CELLULAR_EXTRAVASATION	0.644882212	0.606156074	0.101334209	0.352088403
PROTEIN_HETEROOLIGOMERIZATION	0.712919462	0.524915113	0.11479228	0.352073231
OXIDOREDUCTASE_ACTIVITY_ACTING_ON_THE_CH_NH2_GROUP_OF_DONORS_OXYGEN_AS_ACCEPTOR	1.292671879	1.21902391	0.357433991	0.351979262
GLIAL_CELL_ACTIVATION	1.263450948	0.675854956	0.293177624	0.351927568
POSITIVE_REGULATION_OF_JUN_KINASE_ACTIVITY	0.588911299	0.604124506	0.338080504	0.35182618
GLUTAMATE_RECEPTOR_ACTIVITY	0.566461259	0.550118118	0.658976083	0.351595762
NEUROTRANSMITTER_CATABOLIC_PROCESS	0.000876465	0.239658954	0.826165223	0.351564555
RESPONSE_TO_AXON_INJURY	0.641044333	0.520011896	0.246703731	0.35150733
ACTIN_FILAMENT_POLYMERIZATION	0.682112548	0.270499443	0.359416978	0.351481232
DESMOSOME	0.726407656	0.731131293	0	0.351413629
REGULATION_OF_ANION_TRANSMEMBRANE_TRANSPORT	0.713055773	0.383891886	0.129755385	0.35136014
PROTEIN_OXIDATION	0.82108101	0.630571316	0.499297321	0.351340868
POSTSYNAPTIC_NEUROTRANSMITTER_RECEPTOR_ACTIVITY	0.55055073	0.673101007	0.053151156	0.351323314
SODIUM_ION_HOMEOSTASIS	0.95951048	0.023622964	0	0.351307008
REGULATION_OF_ACTIN_FILAMENT_BUNDLE_ASSEMBLY	0.708683619	0.725361159	0.405540708	0.351302854
MAP_KINASE_KINASE_KINASE_ACTIVITY	0.411387447	0.710093246	0.405327691	0.35121219
METENCEPHALON_DEVELOPMENT	0.629488816	0.727634073	0.272394531	0.35118534
NEGATIVE_REGULATION_OF_SUPRAMOLECULAR_FIBER_ORGANIZATION	0.651681641	0.463613921	0.346082591	0.351151902
PHOSPHATASE_BINDING	0.378217511	0.611816123	0.215858909	0.351076748
BLOOD_VESSEL_ENDOTHELIAL_CELL_MIGRATION	0.511272077	0.609867437	0.315832694	0.351037392
CELLULAR_RESPONSE_TO_ESTRADIOL_STIMULUS	1.037621192	0.074446122	0.404538413	0.350955173
INTRA_S_DNA_DAMAGE_CHECKPOINT	0.19759322	0.679389018	0.818236707	0.350948752
REGULATION_OF_ACTIN_FILAMENT_BASED_PROCESS	0.611578633	0.510209832	0.269676607	0.350918927
MICROTUBULE_PLUS_END	1.952725561	1.194906645	0.078180469	0.350811736
REGULATION_OF_ESTABLISHMENT_OF_PROTEIN_LOCALIZATION_TO_MITOCHONDRION	0.57224757	0.754902553	0.35097549	0.350736036
PLASMA_MEMBRANE_RAFT	0.522886707	0.649283758	0.234713912	0.350620448
ESTABLISHMENT_OF_PLANAR_POLARITY_OF_EMBRYONIC_EPITHELIUM	0.519269051	0.754993654	0.470339636	0.350544364
PRESYNAPTIC_ACTIVE_ZONE_MEMBRANE	0.691242107	0.213686783	0.338274561	0.350252563
ENDOPLASMIC_RETICULUM_GOLGI_INTERMEDIATE_COMPARTMENT_MEMBRANE	0.629790245	0.564392969	0.31773907	0.350225295
NEGATIVE_REGULATION_OF_CELLULAR_PROTEIN_CATABOLIC_PROCESS	0.234767001	0.640387886	0.509064404	0.35010569
PROTEIN_LIPID_COMPLEX	0.71522463	0.10700267	0	0.350091842
MICROVILLUS_MEMBRANE	0.560850744	0.838843626	0.13017599	0.35000709
POSITIVE_REGULATION_OF_CELL_SUBSTRATE_ADHESION	0.550307145	0.709472199	0.14402744	0.349968298
REGULATION_OF_MITOCHONDRIAL_OUTER_MEMBRANE_PERMEABILIZATION_INVOLVED_IN_APOPTOTIC_SIGNALING_PATHWAY	0.874885616	0.319903414	0.231125801	0.349952403
POSITIVE_REGULATION_OF_PROTEIN_LOCALIZATION_TO_CELL_SURFACE	0.747981349	0.383919995	0.088587698	0.349841912
5_3_EXONUCLEASE_ACTIVITY	0.147403927	0.642782102	0.168719129	0.34983919
ENDOSOME_ORGANIZATION	0.767388677	0.608691772	0.261275206	0.349671375
GENERAL_TRANSCRIPTION_INITIATION_FACTOR_BINDING	0.576859468	0.612145798	0.161005351	0.349595291
POSITIVE_REGULATION_OF_PROTEIN_LOCALIZATION_TO_NUCLEUS	0.0522782	0.666430294	0.198582946	0.349399238
REGULATION_OF_MONOCYTE_CHEMOTAXIS	0.70648453	0.462005586	0.581810778	0.349284869
POSITIVE_REGULATION_OF_CYTOKINESIS	1.143349217	0.499622032	0.681423561	0.348972039
SH3_SH2_ADAPTOR_ACTIVITY	0.336690238	0.603129881	0	0.348852391
CORNIFICATION	0.561224445	0.683201215	0.042804554	0.348733386
MAIN_AXON	0.703947619	0.504117142	0.4091044	0.348733231
NEGATIVE_REGULATION_OF_NEURON_PROJECTION_REGENERATION	0.007297354	0.639911866	0.00488762	0.348493363
DNA_CATABOLIC_PROCESS_ENDONUCLEOLYTIC	0.2539375	0.649759795	0	0.348364054
STEROID_DEHYDROGENASE_ACTIVITY_ACTING_ON_THE_CH_OH_GROUP_OF_DONORS_NAD_OR_NADP_AS_ACCEPTOR	0.408371788	0.843025182	0	0.348225681
APOPTOTIC_DNA_FRAGMENTATION	0.382807961	0.751123899	0	0.348218729
RESPONSE_TO_PROSTAGLANDIN	0.619797987	0.51463004	0.414608763	0.348167645
REGULATION_OF_OLIGODENDROCYTE_DIFFERENTIATION	0.686713035	0.136397651	0.404117472	0.348141254
INTERLEUKIN_6_BIOSYNTHETIC_PROCESS	0.795209604	0.671537725	0.097831912	0.348019831
POSITIVE_REGULATION_OF_GLYCOLYTIC_PROCESS	1.532898724	0.155492878	0.397683026	0.348008797
REGULATION_OF_SUPRAMOLECULAR_FIBER_ORGANIZATION	0.630183784	0.501859709	0.340030148	0.3477986
NEGATIVE_REGULATION_OF_OSTEOBLAST_DIFFERENTIATION	0.156451243	0.603319202	0.262193209	0.347790996
PROTEIN_TARGETING_TO_MITOCHONDRION	0.431094667	0.662844032	0.367553135	0.347559991
HETEROPHILIC_CELL_CELL_ADHESION_VIA_PLASMA_MEMBRANE_CELL_ADHESION_MOLECULES	0.619071968	0.186921776	0.309196572	0.347520286
REGULATION_OF_CELL_SUBSTRATE_ADHESION	0.496040315	0.610488744	0.188095846	0.347438547
PROTEIN_LOCALIZATION_TO_CHROMOSOME_CENTROMERIC_REGION	0.639851085	0.161253075	0	0.347340289
TIGHT_JUNCTION_ORGANIZATION	0.491869328	0.642108928	0.399787655	0.347298034
RESPONSE_TO_PH	0.620040903	0.412065661	0.083545314	0.347284826
NEGATIVE_REGULATION_OF_STRIATED_MUSCLE_CELL_DIFFERENTIATION	0.697133094	0.52451477	0.260458033	0.346876149
ENDORIBONUCLEASE_ACTIVITY_PRODUCING_5_PHOSPHOMONOESTERS	0.58183603	0.005304599	0.661487649	0.345894434
NEGATIVE_REGULATION_OF_MAPK_CASCADE	0.622252592	0.525294862	0.269728199	0.345708496
POSITIVE_REGULATION_OF_CARDIOCYTE_DIFFERENTIATION	0.662833622	0.575258421	0.270718339	0.345575307
CELLULAR_RESPONSE_TO_FATTY_ACID	0.498463495	0.627376696	0.437705672	0.345516479
CEREBRAL_CORTEX_CELL_MIGRATION	0.72727811	0.213948626	0.440551923	0.345382724
FILOPODIUM_MEMBRANE	0.232810832	0.611836928	0.664081029	0.345348786
OXIDOREDUCTASE_ACTIVITY_ACTING_ON_PAIRED_DONORS_WITH_INCORPORATION_OR_REDUCTION_OF_MOLECULAR_OXYGEN_NAD_P_H_AS_ONE_DONOR_AND_INCORPORATION_OF_ONE_ATOM_OF_OXYGEN	0.714265701	0.024566353	0.405334692	0.345298703
PROTEOGLYCAN_BINDING	1.225710591	0.580305138	0.221519607	0.3452623
CONTRACTILE_ACTIN_FILAMENT_BUNDLE_ASSEMBLY	0.698410516	0.725970841	0.368801423	0.345177312
REGULATION_OF_ACTIN_NUCLEATION	1.270471746	0.271593294	0.115317329	0.345078623
RESPONSE_TO_STARVATION	0.639652239	0.52431449	0.290804181	0.344994199
SOMATIC_STEM_CELL_DIVISION	0.61781911	0.948791737	0	0.344890929
REGULATION_OF_MITOCHONDRION_ORGANIZATION	0.61932498	0.712845425	0.323313211	0.344750892
INTRAMOLECULAR_OXIDOREDUCTASE_ACTIVITY	0.532940917	0.629436767	0.416339962	0.343898634
NEGATIVE_REGULATION_OF_CELL_MORPHOGENESIS_INVOLVED_IN_DIFFERENTIATION	0.633052956	0.628907855	0.360357521	0.343794033
NEGATIVE_REGULATION_OF_SPROUTING_ANGIOGENESIS	0.136004089	0.643330945	0.366477877	0.342697674
ACTOMYOSIN	0.088120124	0.024659472	0.660314282	0.342493576
EMBRYONIC_SKELETAL_SYSTEM_DEVELOPMENT	0.200115958	0.608946149	0.229291499	0.342481879
RUFFLE_ORGANIZATION	0.559852608	0.650278146	0.079145753	0.342314905
REGULATION_OF_STEM_CELL_DIFFERENTIATION	0.113638342	0.803967203	0.152830793	0.342227827
PROTEIN_TARGETING_TO_MEMBRANE	0.652530408	0.471860148	0.2695346	0.342110891
GROOMING_BEHAVIOR	0.507268295	1.31091187	0.186874759	0.341003253
REGULATION_OF_EXIT_FROM_MITOSIS	1.779488859	0.711343283	0.115494187	0.340748998
LATERAL_PLASMA_MEMBRANE	0.445404345	0.723565311	0.316181855	0.340234194
POSITIVE_REGULATION_OF_EPIDERMAL_CELL_DIFFERENTIATION	0.561313464	0.701219909	0	0.340215752
POSITIVE_REGULATION_OF_LYMPHOCYTE_APOPTOTIC_PROCESS	1.386498244	0.737015578	0	0.340152665
REGULATION_OF_NEUROLOGICAL_SYSTEM_PROCESS	0.640538969	0.299553302	0.301091791	0.340045029
PROTEIN_DISULFIDE_ISOMERASE_ACTIVITY	0.734396956	0.499261124	0.656046605	0.339835648
MICROVILLUS	0.56161795	0.61140893	0.188161147	0.339672774
POSITIVE_REGULATION_OF_MITOTIC_SISTER_CHROMATID_SEGREGATION	0.60980101	0.531894169	0.741045851	0.339648754
REGULATION_OF_MITOPHAGY	0.334757788	0.240774568	0.617738002	0.338178298
NAD_DEPENDENT_PROTEIN_DEACETYLASE_ACTIVITY	0.617329197	0.586833127	0.270746902	0.337827973
POSITIVE_REGULATION_OF_BIOMINERAL_TISSUE_DEVELOPMENT	0.159247652	0.729793276	0.489626557	0.337070618
DORSAL_SPINAL_CORD_DEVELOPMENT	0.498416312	0.959233798	0.407583503	0.336897287
FIBROBLAST_MIGRATION	0.337899205	0.672666552	0.300450747	0.336477398
GLOBAL_GENOME_NUCLEOTIDE_EXCISION_REPAIR	0.651423661	0.301713896	0.127948029	0.336433359
RIBONUCLEOPROTEIN_GRANULE	0.475570161	0.644129751	0.240632338	0.336400453
NITRIC_OXIDE_SYNTHASE_BIOSYNTHETIC_PROCESS	0.604844562	0.503976926	0.443411321	0.336391238
VOLTAGE_GATED_CALCIUM_CHANNEL_COMPLEX	0.840019882	0.393362778	0.175079653	0.335102843
REGULATION_OF_TRANSLATIONAL_ELONGATION	0.334734479	0.631906517	0.211384267	0.334576312
POSITIVE_REGULATION_OF_PEPTIDYL_LYSINE_ACETYLATION	0.568619829	0.608856764	0.10031079	0.334544907
PROTEIN_LOCALIZATION_TO_CELL_PERIPHERY	0.652070116	0.54192937	0.335730888	0.334213073
POSITIVE_REGULATION_OF_STRESS_FIBER_ASSEMBLY	0.72419489	0.611124724	0.3602402	0.333596271
AUTONOMIC_NERVOUS_SYSTEM_DEVELOPMENT	0.627316246	0.602507371	0.259049145	0.333471162
PEROXISOME_ORGANIZATION	0.619588595	0.449877334	0.207151771	0.33328083
TRANSITION_METAL_ION_TRANSPORT	0.715726227	0.09321414	0.005017408	0.332975819
PHOSPHORUS_OXYGEN_LYASE_ACTIVITY	0.687284765	0.505825223	0.228794263	0.332953139
REGULATION_OF_OXIDATIVE_PHOSPHORYLATION	1.332395155	0.362204741	0.547704618	0.33292673
NEGATIVE_REGULATION_OF_PROTEIN_LOCALIZATION_TO_MEMBRANE	0.80007188	0.64109441	0.37840877	0.332926534
POSITIVE_REGULATION_OF_PROTEIN_TARGETING_TO_MITOCHONDRION	0.787434777	1.014253223	0.442451392	0.332773145
REGULATION_OF_TELOMERE_MAINTENANCE_VIA_TELOMERE_LENGTHENING	0.713156767	0.259337877	0.19062788	0.332765875
CYCLASE_ACTIVITY	0.640461001	0.570785561	0.082133551	0.332741374
KIDNEY_MORPHOGENESIS	0.28696642	0.857745443	0.097306433	0.332739487
ROUGH_ENDOPLASMIC_RETICULUM_MEMBRANE	0.708936529	0.143538957	0.14257402	0.332663295
PH_REDUCTION	0.972532737	0.063942184	0	0.332655335
NEPHRON_DEVELOPMENT	0.551186341	0.710211581	0.154601036	0.332654224
PROTEIN_MONOUBIQUITINATION	0.509470286	0.620699052	0.131003156	0.332443856
NEUROPEPTIDE_RECEPTOR_BINDING	0.321409427	0.40324119	0.757954815	0.332435891
POSITIVE_REGULATION_OF_POSTTRANSCRIPTIONAL_GENE_SILENCING	0.331922141	0.739193201	0.340046644	0.332405163
EXTRINSIC_APOPTOTIC_SIGNALING_PATHWAY_VIA_DEATH_DOMAIN_RECEPTORS	0.698237165	0.14579966	0.078885557	0.33234757
POSITIVE_REGULATION_OF_AUTOPHAGY	0.386356192	0.739820147	0.287185533	0.332333595
REGULATION_OF_LYMPHOCYTE_CHEMOTAXIS	0.524858814	0.746393455	0.548455578	0.332329021
NEGATIVE_REGULATION_OF_BLOOD_CIRCULATION	0.091872322	0.512289751	0.673564529	0.332289844
NEGATIVE_REGULATION_OF_CYTOSKELETON_ORGANIZATION	0.632119273	0.393510311	0.339835534	0.332242867
CELL_CELL_CONTACT_ZONE	0.528793953	0.689557164	0.125723375	0.332227123
CELLULAR_IRON_ION_HOMEOSTASIS	0.519274621	0.6206811	0.25224237	0.33213499
INTERLEUKIN_2_PRODUCTION	0.617135739	0.701446734	0.261026865	0.332051739
POSITIVE_REGULATION_OF_CALCIUM_ION_TRANSMEMBRANE_TRANSPORTER_ACTIVITY	0.571186649	0.860607911	0.094581732	0.332009975
AUTOPHAGOSOME_MEMBRANE	0.435043399	0.788535018	0.403034581	0.331983092
MITOGEN_ACTIVATED_PROTEIN_KINASE_BINDING	0.106010351	0.753163987	0.331087304	0.331906072
SAGA_TYPE_COMPLEX	0.560997401	0.75517621	0.188692322	0.331820376
POSITIVE_REGULATION_OF_CALCIUM_ION_TRANSMEMBRANE_TRANSPORT	0.471341049	0.723309872	0.247456662	0.331800917
PROSTATE_GLAND_MORPHOGENESIS	0.656809692	0.885309069	0.438664232	0.331768658
TRANSFERASE_ACTIVITY_TRANSFERRING_ALKYL_OR_ARYL_OTHER_THAN_METHYL_GROUPS	0.612955504	0.488816537	0.162318173	0.331656145
POSITIVE_REGULATION_OF_SUPRAMOLECULAR_FIBER_ORGANIZATION	0.760149829	0.471075411	0.309929955	0.33165031
PROTEIN_LOCALIZATION_TO_KINETOCHORE	0.611574034	0.499160955	0	0.331481672
SPINDLE_MIDZONE	0.736903976	0.574704087	0.217678653	0.331454654
MODIFICATION_BY_SYMBIONT_OF_HOST_MORPHOLOGY_OR_PHYSIOLOGY	0.012922397	0.737708988	0.133282066	0.331200917
NEGATIVE_REGULATION_OF_EPITHELIAL_CELL_MIGRATION	0.07928952	0.610946865	0.251165627	0.331012266
CYTOKINETIC_PROCESS	1.088511154	0.012328566	0.257707447	0.330992499
REGULATION_OF_MICROTUBULE_POLYMERIZATION	1.923977837	0.621522679	0.136213555	0.33095978
INHIBITORY_POSTSYNAPTIC_POTENTIAL	0.461389737	0.022131182	0.65543145	0.330296546
CELLULAR_RESPONSE_TO_COPPER_ION	0.713565358	0.877111274	0.09806223	0.330211325
PIGMENT_GRANULE_ORGANIZATION	0.749572581	0.587735946	0.036727542	0.330064574
PROTON_TRANSPORTING_ATP_SYNTHASE_COMPLEX	0.610112788	0.860645657	0.190540353	0.330060683
REGULATION_OF_ACTIN_CYTOSKELETON_REORGANIZATION	0.471018482	0.714800377	0.300715941	0.329850946
POSITIVE_REGULATION_OF_MONONUCLEAR_CELL_MIGRATION	0.988519808	0.681601511	0.469195632	0.32976571
POSITIVE_REGULATION_OF_ISOTYPE_SWITCHING	1.511987409	0.964121509	0.164884282	0.329590241
MITOTIC_CYTOKINESIS	0.788223705	0.127700906	0.242817071	0.329570307
POSITIVE_REGULATION_OF_DNA_BIOSYNTHETIC_PROCESS	0.743761348	0.361027119	0.234852166	0.32925975
NEGATIVE_REGULATION_OF_MICROTUBULE_DEPOLYMERIZATION	0.827979671	0.367071536	0.645439918	0.328909783
POSITIVE_REGULATION_OF_NEURON_APOPTOTIC_PROCESS	0.655435929	0.316062239	0.32773813	0.328699693
NEPHRON_MORPHOGENESIS	0.179344444	0.988570228	0.133807507	0.328682725
PROTEIN_PHOSPHATASE_2A_BINDING	0.037765876	0.603824304	0.006602161	0.328661509
MORPHOGENESIS_OF_AN_EPITHELIAL_SHEET	0.410647847	0.725527309	0.23534887	0.328109248
REGULATION_OF_TRANSCRIPTION_BY_RNA_POLYMERASE_III	1.703008553	0.012210099	0.30091336	0.327757703
BONE_CELL_DEVELOPMENT	0.739921477	0.536600805	0.366083009	0.32681129
NEUROPEPTIDE_BINDING	0.630656675	0.442059201	0.24935583	0.326810664
GROWTH_PLATE_CARTILAGE_CHONDROCYTE_DIFFERENTIATION	0.140559844	0.675433885	0.054449192	0.326729634
POSITIVE_REGULATION_OF_CHROMOSOME_SEGREGATION	0.598154277	0.632147534	0.519623345	0.326530894
POSITIVE_REGULATION_OF_CILIUM_ASSEMBLY	0.368424745	0.630286326	0.401194156	0.325158628
POSTSYNAPTIC_CYTOSOL	1.263343636	0	0.400626748	0.32512292
POSITIVE_REGULATION_OF_RELEASE_OF_SEQUESTERED_CALCIUM_ION_INTO_CYTOSOL	0.251191453	0.613223353	0.337445834	0.324977723
HISTONE_DEUBIQUITINATION	0.043228444	0.8589166	0.506130686	0.324961808
POSITIVE_REGULATION_OF_ACTIN_FILAMENT_BUNDLE_ASSEMBLY	0.650477005	0.608455666	0.359702874	0.324876828
T_CELL_MEDIATED_CYTOTOXICITY	0.956047679	0.075876964	0.130293668	0.324862881
POSITIVE_REGULATION_OF_B_CELL_MEDIATED_IMMUNITY	1.144856365	0.779826747	0.078926182	0.324843713
CARDIOBLAST_DIFFERENTIATION	0.471965157	0.719653771	0.346788963	0.324524249
POSITIVE_REGULATION_OF_OSTEOCLAST_DIFFERENTIATION	0.702514067	0.393676365	0.260889487	0.324251932
SECONDARY_PALATE_DEVELOPMENT	0.012877524	0.613476083	0.000930534	0.324189023
ATP_BIOSYNTHETIC_PROCESS	0.616376574	0.729144711	0.351000632	0.323939697
INTERMEDIATE_FILAMENT_ORGANIZATION	1.173619354	0.705909811	0.337545336	0.323517783
POSITIVE_REGULATION_OF_INTRACELLULAR_TRANSPORT	0.518020669	0.606735494	0.20389125	0.323509962
REGULATION_OF_BIOMINERAL_TISSUE_DEVELOPMENT	0.411306689	0.629029505	0.292248225	0.323271986
NEGATIVE_REGULATION_OF_INTRACELLULAR_SIGNAL_TRANSDUCTION	0.632868013	0.406592082	0.269721976	0.323217602
PEROXISOMAL_TRANSPORT	0.631834102	0.412238572	0.171290852	0.323150237
CYTOSKELETON_DEPENDENT_CYTOKINESIS	0.811217458	0.147133991	0.26040875	0.323072556
CORTICAL_CYTOSKELETON_ORGANIZATION	0.508327743	0.651622443	0.06341069	0.323020079
OXIDATIVE_PHOSPHORYLATION	0.629973734	0.155950097	0.271586882	0.322994213
EMBRYONIC_SKELETAL_SYSTEM_MORPHOGENESIS	0.099549571	0.688834805	0.110489903	0.322965927
CELLULAR_RESPONSE_TO_ARSENIC_CONTAINING_SUBSTANCE	0.690522735	0.08506336	0.163787701	0.322839122
ICOSANOID_METABOLIC_PROCESS	0.03593804	0.632622738	0.015601374	0.322828719
POSITIVE_REGULATION_OF_ALCOHOL_BIOSYNTHETIC_PROCESS	0.598719803	0.276724109	0.795539501	0.322688322
REGULATION_OF_PROTEIN_TARGETING_TO_MEMBRANE	0.634317113	0.862140129	0.004903195	0.322615598
RESPONSE_TO_INTERFERON_ALPHA	0.015120668	0.724149741	0	0.321711375
REGULATION_OF_MICROTUBULE_DEPOLYMERIZATION	1.118336508	0.29525933	0.445646662	0.321578479
LYMPHOCYTE_CHEMOTAXIS	0.562008376	0.723228601	0.617233446	0.321576521
REGULATION_OF_CAMP_MEDIATED_SIGNALING	0.650836376	0.091180028	0.363089709	0.319673508
REGULATION_OF_FATTY_ACID_METABOLIC_PROCESS	0.543651643	0.708175601	0.221378642	0.317735974
RESPONSE_TO_COLD	0.743291272	0.791929887	0.005073793	0.316120096
NEGATIVE_REGULATION_OF_NEUROLOGICAL_SYSTEM_PROCESS	0.793363933	0.339212607	0.287045558	0.316057923
POSITIVE_REGULATION_OF_MUSCLE_HYPERTROPHY	0.701549149	0.057094753	0.234452409	0.316006385
MITOTIC_G2_M_TRANSITION_CHECKPOINT	1.115438663	0.869141374	0.270087426	0.315999966
CELLULAR_RESPONSE_TO_STEROL	0.828496922	0.98595934	0.44721465	0.315453211
OOCYTE_DIFFERENTIATION	0.712460672	0.398277261	0.270823624	0.314753371
REGULATION_OF_NUCLEASE_ACTIVITY	0.41341903	0.691466468	0.079265386	0.314046807
NEUROMUSCULAR_PROCESS_CONTROLLING_BALANCE	0.504455801	0.667937094	0.186919946	0.313558447
REGULATION_OF_MITOCHONDRIAL_MEMBRANE_PERMEABILITY_INVOLVED_IN_APOPTOTIC_PROCESS	0.90124524	0.409439021	0.120009581	0.309802963
REGULATION_OF_PROTEIN_LOCALIZATION_TO_PLASMA_MEMBRANE	0.655222652	0.463313144	0.399964493	0.309718284
REGULATION_OF_BONE_REMODELING	0.519322963	0.813588823	0.097792418	0.309660006
REGULATION_OF_FIBROBLAST_MIGRATION	0.0879032	0.710591045	0.401039812	0.309626498
SODIUM_CHANNEL_REGULATOR_ACTIVITY	0.699059022	0.06833538	0.08252068	0.309475948
REGULATION_OF_BONE_DEVELOPMENT	1.169105316	0.966636427	0.554333381	0.309303732
HAIR_FOLLICLE_MATURATION	0.036124218	0.863240919	0.790717181	0.309189288
NEUROTROPHIN_TRK_RECEPTOR_SIGNALING_PATHWAY	0.103349795	0.64348317	0.000869067	0.308844304
RNA_POLYMERASE_II_GENERAL_TRANSCRIPTION_INITIATION_FACTOR_BINDING	0.292859954	0.722315919	0.34186342	0.308776797
ENDOMEMBRANE_SYSTEM_ORGANIZATION	0.70914917	0.321070683	0.304410516	0.308314251
PRE_MRNA_BINDING	0.633390066	0.11539255	0.593679066	0.308258131
MYELOID_DENDRITIC_CELL_ACTIVATION	0.4726392	0.611037373	0.014076218	0.307917733
NCRNA_CATABOLIC_PROCESS	0.084066379	0.134451685	0.662525524	0.307734702
POSITIVE_REGULATION_OF_BONE_MINERALIZATION	0.215294117	0.597765622	0.607095127	0.307613571
CELL_DEATH_IN_RESPONSE_TO_OXIDATIVE_STRESS	0.895848367	0.442614442	0.362141237	0.307554879
G_PROTEIN_COUPLED_CHEMOATTRACTANT_RECEPTOR_ACTIVITY	0.540026158	0.227262685	0.617715777	0.307475353
LACTATION	0.631325957	0.483807067	0.169863721	0.307316276
CHONDROCYTE_DEVELOPMENT_INVOLVED_IN_ENDOCHONDRAL_BONE_MORPHOGENESIS	0.115813188	0.643615109	0	0.307156049
ENDOPLASMIC_RETICULUM_TUBULAR_NETWORK_ORGANIZATION	0.835386467	0.178743227	0.119775161	0.307141241
POSITIVE_REGULATION_OF_ACTIN_FILAMENT_POLYMERIZATION	1.014056543	0.447510563	0.381728744	0.306754523
CHEMOKINE_ACTIVITY	0.38299434	0	0.613321771	0.306418371
REGULATION_OF_CILIUM_MOVEMENT	1.058556847	1.661543546	0.167968627	0.30638899
PURINE_CONTAINING_COMPOUND_CATABOLIC_PROCESS	0.597727145	0.058069134	1.058819682	0.306283425
PEPTIDYL_CYSTEINE_MODIFICATION	0.772459584	0.582668948	0.195405172	0.305880992
REGULATION_OF_VIRAL_LIFE_CYCLE	0.63112908	0.446849255	0.343083325	0.305785877
MICROTUBULE_END	1.945642925	0.843779056	0.156073279	0.305763687
EXPLORATION_BEHAVIOR	0.849290829	0.843234785	0.43567971	0.304973371
VOLTAGE_GATED_ION_CHANNEL_ACTIVITY	0.682641399	0.505259365	0.20079482	0.304743979
POSITIVE_REGULATION_OF_MYELOID_LEUKOCYTE_MEDIATED_IMMUNITY	0.402993102	0.724301179	0.028280229	0.304523927
NEUTRAL_AMINO_ACID_TRANSPORT	0.331740122	0.731532581	0.185303887	0.304425993
POSITIVE_REGULATION_OF_PROTEIN_POLYMERIZATION	0.855042288	0.509256032	0.356385184	0.304139024
PLASMA_MEMBRANE_RECEPTOR_COMPLEX	0.661991399	0.386105263	0.120233003	0.303869905
REGULATION_OF_PROTEIN_TARGETING_TO_MITOCHONDRION	0.714918425	0.878997842	0.437489329	0.303697381
REACTIVE_OXYGEN_SPECIES_BIOSYNTHETIC_PROCESS	0.714396609	0.339178011	0.228589102	0.303550645
HINDBRAIN_DEVELOPMENT	0.62058207	0.681605308	0.221084948	0.303546085
TAU_PROTEIN_KINASE_ACTIVITY	1.028607919	0.026295011	0.008503638	0.301859108
APOPTOTIC_SIGNALING_PATHWAY	0.619822128	0.449872513	0.166364088	0.301834602
REGULATION_OF_MULTICELLULAR_ORGANISM_GROWTH	0.199574657	0.609120507	0.43397838	0.30160173
NEURON_CELLULAR_HOMEOSTASIS	0.658163894	0.711372017	0.121473092	0.30104491
RUFFLE_ASSEMBLY	0.243943807	0.682887767	0.036190189	0.300893996
PCG_PROTEIN_COMPLEX	0.836798359	0.42667808	0.285977205	0.300555311
NEUROEPITHELIAL_CELL_DIFFERENTIATION	0.027956167	0.719466655	0.195988373	0.300472199
OXIDOREDUCTASE_ACTIVITY_ACTING_ON_THE_CH_NH2_GROUP_OF_DONORS	0.905602285	1.001318433	0.335852311	0.296008725
HISTONE_DEMETHYLASE_ACTIVITY	1.060271009	0.350073755	0	0.294453661
ENDOPLASMIC_RETICULUM_TUBULAR_NETWORK	1.389780102	0.994409779	0.210265726	0.294136459
REGULATION_OF_ACTOMYOSIN_STRUCTURE_ORGANIZATION	0.620596754	0.679123404	0.336024171	0.293832644
POSITIVE_REGULATION_OF_TELOMERE_MAINTENANCE	0.813569202	0.046262821	0.133529551	0.293453785
CELLULAR_RESPONSE_TO_REACTIVE_OXYGEN_SPECIES	0.379820809	0.602414068	0.121005299	0.293361405
SCF_UBIQUITIN_LIGASE_COMPLEX	0.65459088	0.684484139	0.329087052	0.293216183
NEURON_APOPTOTIC_PROCESS	0.699742606	0.498131923	0.27496909	0.292803768
ENDOPLASMIC_RETICULUM_SUBCOMPARTMENT	1.219337572	0.890092364	0.221035896	0.292266577
POSITIVE_REGULATION_OF_MITOCHONDRION_ORGANIZATION	0.640290709	0.643568678	0.095973219	0.292246352
RESPONSE_TO_COPPER_ION	0.541779909	0.631757142	0.28740405	0.292201181
INTERLEUKIN_8_SECRETION	0.715573711	0.233233837	0.227672351	0.291948365
POSITIVE_REGULATION_OF_BONE_RESORPTION	0.53774347	0.977301732	0.084497434	0.290019743
POSITIVE_REGULATION_OF_STEM_CELL_DIFFERENTIATION	0.696749432	2.397940009	0.362042625	0.289845218
TRANSFORMING_GROWTH_FACTOR_BETA_RECEPTOR_BINDING	9.88E-05	0.6123535	0.014086464	0.289707598
POSITIVE_REGULATION_OF_CELL_DIVISION	0.628859201	0.233608838	0.271361593	0.289498848
REGULATION_OF_CYCLASE_ACTIVITY	0.610399218	0.476267537	0.407892113	0.289482608
NEGATIVE_REGULATION_OF_NEURON_APOPTOTIC_PROCESS	0.628262492	0.50079627	0.264972182	0.289477313
CELLULAR_RESPONSE_TO_GLUCAGON_STIMULUS	0.484836504	0.377452704	0.603053281	0.289475283
NEGATIVE_REGULATION_OF_MICROTUBULE_POLYMERIZATION_OR_DEPOLYMERIZATION	0.970639439	0.378639961	0.595788539	0.289333409
ENDOTHELIAL_CELL_CHEMOTAXIS	0.618076746	0.145922123	0.032421718	0.289291483
NEURAL_NUCLEUS_DEVELOPMENT	0.519358215	0.677960602	0.33807655	0.289271413
PROTEIN_LOCALIZATION_TO_VACUOLE	0.994558045	0.486527573	0.082209326	0.289190965
ESTABLISHMENT_OF_MITOTIC_SPINDLE_LOCALIZATION	0.498723042	0.851848221	0.145192076	0.288976219
MEMBRANE_DEPOLARIZATION_DURING_CARDIAC_MUSCLE_CELL_ACTION_POTENTIAL	0.713111023	0.683364372	0.08350044	0.2872722
IMMUNOLOGICAL_SYNAPSE	0.524442411	0.725645654	0.010786706	0.286055944
ASPARTATE_FAMILY_AMINO_ACID_CATABOLIC_PROCESS	0.642364443	0.366081263	0.272002242	0.286031542
REGULATION_OF_PROTEIN_TARGETING	0.723990327	0.949358083	0.280220842	0.286017437
REGULATION_OF_MEMBRANE_PERMEABILITY	0.95566621	0.393902438	0.128365059	0.28594462
B_CELL_ACTIVATION_INVOLVED_IN_IMMUNE_RESPONSE	0.674216618	0.68289982	0.132584642	0.28594113
ENDOPLASMIC_RETICULUM_ORGANIZATION	0.691349952	0.06055746	0.000888041	0.285856624
REGULATION_OF_CAMP_DEPENDENT_PROTEIN_KINASE_ACTIVITY	0.570825765	0.23977503	0.76304897	0.285825432
MEMBRANE_DEPOLARIZATION_DURING_ACTION_POTENTIAL	0.681874678	0.456864891	0.093709036	0.285620911
NUCLEOTIDE_EXCISION_REPAIR_DNA_GAP_FILLING	0.515886947	0.432235549	0.740902379	0.285497261
CELLULAR_RESPONSE_TO_OXIDATIVE_STRESS	0.527473773	0.615395599	0.190494357	0.285459047
NUCLEOBASE_CONTAINING_SMALL_MOLECULE_CATABOLIC_PROCESS	0.030318373	0.197976919	0.665399297	0.285454957
B_CELL_MEDIATED_IMMUNITY	0.759111685	0.587929905	0.164412112	0.285401111
REGULATION_OF_MICROTUBULE_BASED_PROCESS	0.682306307	0.494141479	0.197607116	0.28537363
ACTIVATION_OF_NF_KAPPAB_INDUCING_KINASE_ACTIVITY	0.802921939	0.09956197	0.35069528	0.285218909
REGULATION_OF_LYASE_ACTIVITY	0.71399625	0.399874424	0.447156423	0.284857914
MITOCHONDRIAL_OUTER_MEMBRANE_PERMEABILIZATION	0.905924494	0.347853549	0.104632214	0.284682715
EXTRACELLULAR_MATRIX_COMPONENT	0.739195726	0.630200149	0.212991455	0.284476148
GLAND_MORPHOGENESIS	0.285744747	0.619629275	0.261022548	0.284382515
KERATINIZATION	0.550524887	0.669962602	0.000520049	0.284160583
ATPASE_ACTIVITY_COUPLED_TO_TRANSMEMBRANE_MOVEMENT_OF_IONS_PHOSPHORYLATIVE_MECHANISM	1.511522048	0.002632578	0.182140408	0.282871538
HETEROCHROMATIN_ORGANIZATION	0.60928757	0.409743933	0.649726351	0.282776368
REGULATION_OF_CELL_PROJECTION_ASSEMBLY	0.415421276	0.608660446	0.207539298	0.282772054
LYMPHOCYTE_COSTIMULATION	0.655868008	0.382968357	0.038332828	0.282418944
REGULATION_OF_LIPID_CATABOLIC_PROCESS	0.693795629	0.575209803	0.130243277	0.280996547
HETEROTYPIC_CELL_CELL_ADHESION	0.656702407	0.83347241	0.099596053	0.279801157
ACTIVATION_OF_CYSTEINE_TYPE_ENDOPEPTIDASE_ACTIVITY_INVOLVED_IN_APOPTOTIC_PROCESS	0.97162581	0.499185053	0.086093351	0.279573088
RIBONUCLEOTIDE_CATABOLIC_PROCESS	0.600534876	0.015770152	1.437706921	0.279325524
REGULATION_OF_PROTEIN_DEPHOSPHORYLATION	0.609866871	0.460348027	0.023910832	0.278799672
GLOMERULAR_MESANGIUM_DEVELOPMENT	0.620068751	0.488351088	0	0.27869402
REGULATION_OF_APOPTOTIC_SIGNALING_PATHWAY	0.651051592	0.392677301	0.144964228	0.278679862
CELLULAR_EXTRAVASATION	0.62015524	0.652030881	0.200868893	0.278673559
REGULATION_OF_MICROTUBULE_BASED_MOVEMENT	0.70783924	0.979441713	0.009325771	0.27858502
RIG_I_SIGNALING_PATHWAY	0.658511583	0.641295363	0.000716917	0.277535057
RECEPTOR_SERINE_THREONINE_KINASE_BINDING	0.169788247	0.713876542	0	0.277314705
POSITIVE_REGULATION_OF_CAMP_MEDIATED_SIGNALING	0.538592273	0.707720796	0.125347513	0.276272696
PLASMA_MEMBRANE_ORGANIZATION	0.728088122	0.449868915	0.181611745	0.276024061
REGULATION_OF_T_CELL_DIFFERENTIATION_IN_THYMUS	0.517965171	0.607060297	0.302934063	0.275306221
NEGATIVE_REGULATION_OF_PROTEIN_TYROSINE_KINASE_ACTIVITY	1.960806297	0.013536366	0	0.275046259
OTHER_ORGANISM	0.704065785	0.674716755	0.361903913	0.275033987
POSITIVE_REGULATION_OF_STEM_CELL_PROLIFERATION	0.627870597	0.444690756	0.246512466	0.274912873
ARACHIDONIC_ACID_METABOLIC_PROCESS	0.291649434	0.857459058	0.005044679	0.274452724
INTERCALATED_DISC	0.538626302	0.737512982	0.000426317	0.273911869
STEREOCILIUM_TIP	0.606031355	0.306309168	0.338525581	0.273423525
INTRINSIC_APOPTOTIC_SIGNALING_PATHWAY	0.615292484	0.463447037	0.19556051	0.273256137
NOREPINEPHRINE_SECRETION	0.099932529	0.621461058	0.733491111	0.271176217
IMMUNOGLOBULIN_SECRETION	0.687802115	0.493256104	0.089533869	0.271174554
P_BODY	0.122101082	0.642392197	0.26140538	0.271076408
ENDOCRINE_PANCREAS_DEVELOPMENT	0.012994329	0.606371018	0	0.271069979
SPECTRIN_BINDING	2.221848576	1.224837182	0.101626257	0.271022621
POSITIVE_REGULATION_OF_TISSUE_REMODELING	0.395645557	0.644084318	0.177858672	0.270937598
OXIDOREDUCTASE_ACTIVITY_ACTING_ON_PAIRED_DONORS_WITH_INCORPORATION_OR_REDUCTION_OF_MOLECULAR_OXYGEN	0.682206889	0.022130889	0.409904058	0.270874704
REGULATION_OF_PHOSPHOPROTEIN_PHOSPHATASE_ACTIVITY	0.700744242	0.426481386	0.001781808	0.270805451
SCHWANN_CELL_DIFFERENTIATION	0.630694602	0.65150442	0.609909976	0.270573473
RESPONSE_TO_FATTY_ACID	0.519841771	0.61353264	0.351240261	0.270514955
POSITIVE_REGULATION_OF_MEMBRANE_PERMEABILITY	0.895952185	0.411111193	0.064085585	0.270505644
POSITIVE_REGULATION_OF_REGULATED_SECRETORY_PATHWAY	0.541323708	0.614793497	0.115559238	0.270444197
NEGATIVE_REGULATION_OF_PROTEIN_KINASE_B_SIGNALING	0.709737767	0.463344786	0.34136548	0.27035176
KINESIN_COMPLEX	0.827490067	0.479847024	0.456586707	0.269592808
PROTEIN_QUALITY_CONTROL_FOR_MISFOLDED_OR_INCOMPLETELY_SYNTHESIZED_PROTEINS	0.980663543	0.673668605	0.038096922	0.269512386
SECRETORY_GRANULE_MEMBRANE	0.708404181	0.302843726	0.261016528	0.269491465
STEM_CELL_DIVISION	0.240226804	0.612127947	0.073151396	0.269352433
VOLTAGE_GATED_CALCIUM_CHANNEL_ACTIVITY	0.634745418	0.628679914	0.170968406	0.269311697
BRANCHING_MORPHOGENESIS_OF_AN_EPITHELIAL_TUBE	0.272011219	0.643154693	0.115233571	0.269165983
NEURON_DEATH	0.654986697	0.4443633	0.300256858	0.268999421
EXOGENOUS_PROTEIN_BINDING	0.493672077	0.674723921	0.301093086	0.268981453
STRUCTURAL_CONSTITUENT_OF_SYNAPSE	1.23699625	0.015317673	0.313805506	0.268922504
ESTABLISHMENT_OF_MITOCHONDRION_LOCALIZATION	0.93308391	0.092257401	0.269674054	0.268612797
CYTOKINESIS	0.763593878	0.290748446	0.276135758	0.268498667
STRESS_GRANULE_ASSEMBLY	0.724478507	0.523178367	0.300686952	0.268244688
DNA_LIGATION	0.108073468	0.72768237	0	0.268083221
REGULATION_OF_RECEPTOR_RECYCLING	0.538610286	0.60388595	0.224880258	0.267984402
CELLULAR_RESPONSE_TO_ALCOHOL	0.640394015	0.613237684	0.367444552	0.267801797
POSITIVE_REGULATION_OF_MULTI_ORGANISM_PROCESS	0.627381981	0.467047928	0.294599383	0.267801395
REGULATION_OF_VIRAL_TRANSCRIPTION	0.629214909	0.415526115	0.338387685	0.267719091
POSITIVE_REGULATION_OF_CYTOSKELETON_ORGANIZATION	0.652447312	0.424412084	0.269299021	0.267708633
LIGASE_ACTIVITY_FORMING_CARBON_NITROGEN_BONDS	0.062015968	0.741418504	0.032301292	0.267465069
ASPARTATE_FAMILY_AMINO_ACID_METABOLIC_PROCESS	0.629711573	0.34786065	0.257221901	0.267034667
T_TUBULE	0.815098484	0.640152608	0.368172882	0.267016403
RETROGRADE_AXONAL_TRANSPORT	0.837670337	0.299462506	0.389398598	0.266988454
POSITIVE_REGULATION_OF_INTRACELLULAR_PROTEIN_TRANSPORT	0.384002894	0.653080543	0.210444105	0.266891497
MYELOID_DENDRITIC_CELL_DIFFERENTIATION	0.12226084	0.676527342	0.011962331	0.266799524
PHOSPHATIDYLINOSITOL_PHOSPHATE_BINDING	0.649863866	0.493336161	0.424565324	0.266742692
REGULATION_OF_BICELLULAR_TIGHT_JUNCTION_ASSEMBLY	0.111148594	0.677067683	0	0.266682738
RESPONSE_TO_PROSTAGLANDIN_E	0.726041579	0.683184547	0.438964338	0.266582112
PEPTIDASE_ACTIVATOR_ACTIVITY_INVOLVED_IN_APOPTOTIC_PROCESS	0.618912495	0.371159046	0.192177026	0.266520976
PROSTATE_GLAND_DEVELOPMENT	0.459956666	0.842525915	0.331374076	0.266408998
NEGATIVE_REGULATION_OF_EPIDERMIS_DEVELOPMENT	0.052407785	0.628601276	0.005356369	0.266307681
POSITIVE_REGULATION_OF_DNA_RECOMBINATION	1.206901057	0.726389452	0.080967328	0.26574313
RENAL_TUBULE_DEVELOPMENT	0.449533976	0.852789192	0.094691753	0.265301278
METANEPHRIC_EPITHELIUM_DEVELOPMENT	0.715505875	0.520360004	0.166861217	0.264261773
INORGANIC_ANION_TRANSMEMBRANE_TRANSPORT	0.662568375	0.213080499	0.085493259	0.263897643
SODIUM_CHANNEL_ACTIVITY	0.305201351	0.609593429	0.363463963	0.263725715
HEAD_MORPHOGENESIS	0.18910415	0.634659232	0.326147317	0.263659282
TRANSITION_METAL_ION_HOMEOSTASIS	0.42168403	0.602712531	0.130429721	0.263569528
REGULATION_OF_EPIDERMIS_DEVELOPMENT	0.297546285	0.647592749	0.00743124	0.263116771
POSITIVE_REGULATION_OF_COLLAGEN_BIOSYNTHETIC_PROCESS	0.030580779	0.710767458	0.017134078	0.26308389
ESTABLISHMENT_OF_EPITHELIAL_CELL_POLARITY	0.897389354	0.556484288	0.409942229	0.261568872
NEGATIVE_REGULATION_OF_CYTOKINE_BIOSYNTHETIC_PROCESS	0.908638971	0.493757193	0.000887967	0.260471166
RESPONSE_TO_PLATELET_DERIVED_GROWTH_FACTOR	0.663261507	0.520239539	0.1635903	0.259581882
PYRIDINE_CONTAINING_COMPOUND_BIOSYNTHETIC_PROCESS	0.471246962	0.860589008	0.142124432	0.258411521
MESONEPHRIC_TUBULE_MORPHOGENESIS	0.369750497	1.180729822	0.237672839	0.257395436
TRANSCRIPTIONALLY_ACTIVE_CHROMATIN	0.47684343	0.609565061	0.475695576	0.257359906
POSITIVE_REGULATION_OF_MRNA_SPLICING_VIA_SPLICEOSOME	0.010300379	0.726802726	0.362163914	0.257295916
MICROTUBULE_POLYMERIZATION_OR_DEPOLYMERIZATION	0.86608275	0.452245472	0.103759877	0.257204068
KIDNEY_EPITHELIUM_DEVELOPMENT	0.562178038	0.717150944	0.164398998	0.257123717
DEOXYRIBONUCLEASE_ACTIVITY	0.301318698	0.607695566	0.144195709	0.257022847
ATP_HYDROLYSIS_COUPLED_CATION_TRANSMEMBRANE_TRANSPORT	0.712980413	0.331879615	0.16163003	0.255375984
REGULATION_OF_LAMELLIPODIUM_ORGANIZATION	0.612164574	0.521326603	0.414535142	0.25533775
GLUTATHIONE_METABOLIC_PROCESS	0.402506764	0.782418679	0.038440855	0.254671111
CALYX_OF_HELD	0.713280945	0.087664925	0.232290854	0.254492379
MODULATION_BY_SYMBIONT_OF_HOST_CELLULAR_PROCESS	0.004356409	0.683147067	0	0.254219234
NEGATIVE_REGULATION_OF_ACTIN_FILAMENT_BUNDLE_ASSEMBLY	0.293034254	0.84444095	0.246014161	0.254152391
ESTABLISHMENT_OR_MAINTENANCE_OF_BIPOLAR_CELL_POLARITY	0.617443398	0.398149411	0.332204342	0.253572218
CYSTEINE_TYPE_ENDOPEPTIDASE_INHIBITOR_ACTIVITY	0.319214848	0.639325604	0	0.253419087
RESPONSE_TO_STEROL	0.666249712	0.99874488	0.4091214	0.253279457
GLOMERULUS_DEVELOPMENT	0.650654778	0.331011336	0.064726722	0.252811115
CELLULAR_RESPONSE_TO_GLUCOSE_STARVATION	0.828401134	0.682396655	0.439075377	0.252760204
VIRAL_GENE_EXPRESSION	0.609389853	0.194466112	0.332624853	0.252655012
POSITIVE_REGULATION_OF_PROTEIN_TARGETING_TO_MEMBRANE	0.546245673	0.842452967	0.008765726	0.252541689
NLS_BEARING_PROTEIN_IMPORT_INTO_NUCLEUS	0.00623888	0.864639507	0	0.25170256
REGULATION_OF_B_CELL_PROLIFERATION	1.179767267	0.254975905	0.269490818	0.251677518
CARTILAGE_DEVELOPMENT	0.186591523	0.602473254	0.113941393	0.251576153
REGULATION_OF_EXCRETION	0.855886171	0	0.088517352	0.251459562
INTRINSIC_APOPTOTIC_SIGNALING_PATHWAY_IN_RESPONSE_TO_OXIDATIVE_STRESS	1.524140131	0.611847997	0.412038944	0.251178288
RESPONSE_TO_VIRUS	0.472249467	0.606013333	0.105889833	0.251063584
ARF_GUANYL_NUCLEOTIDE_EXCHANGE_FACTOR_ACTIVITY	0.286955657	0.602974657	0.054861323	0.250480151
TRANSPORT_OF_VIRUS	0.649384344	0.587806832	0.220566869	0.249981994
WW_DOMAIN_BINDING	0.325150474	0.02604883	0.605396763	0.249831043
AROMATIC_AMINO_ACID_FAMILY_CATABOLIC_PROCESS	1.934607636	0.078943813	0.126291149	0.249189748
POSITIVE_REGULATION_OF_TELOMERASE_ACTIVITY	0.628756811	0.019639312	0.015920691	0.248678393
MOVEMENT_IN_ENVIRONMENT_OF_OTHER_ORGANISM_INVOLVED_IN_SYMBIOTIC_INTERACTION	1.525713147	0.41195904	0.365437612	0.247779821
CHLORIDE_CHANNEL_COMPLEX	0.748334823	0.27466795	0.145955403	0.247758161
NEURONAL_STEM_CELL_POPULATION_MAINTENANCE	0.311233859	0.739184673	0	0.247612243
RESPONSE_TO_VITAMIN_D	0.030083526	0.690979891	0.276195965	0.246973915
ANTIPORTER_ACTIVITY	0.730064968	0.379852801	0.264119323	0.246946306
CATALYTIC_STEP_2_SPLICEOSOME	0.633191112	0.067984952	0.20299877	0.246915862
HEPATICOBILIARY_SYSTEM_DEVELOPMENT	0.651962768	0.533868443	0.213111357	0.246176652
FIBRILLAR_CENTER	0.305649074	0.651389661	0.071025355	0.245672538
EPIDERMIS_DEVELOPMENT	0.425604587	0.605725067	0.101756297	0.245556176
RESPONSE_TO_ZINC_ION	0.875629475	0.483520063	0.182228611	0.245510618
POTASSIUM_ION_HOMEOSTASIS	0.935075993	0.004969334	0	0.245443666
REGULATION_OF_PRODUCTION_OF_SMALL_RNA_INVOLVED_IN_GENE_SILENCING_BY_RNA	0.491909821	0.850448856	0.350104358	0.245387192
INSULIN_LIKE_GROWTH_FACTOR_BINDING	0.713682531	0.603582584	0.363725462	0.245290998
POSITIVE_REGULATION_OF_LEUKOCYTE_DEGRANULATION	0.551925133	0.630696123	0.021505302	0.24520671
REGULATION_OF_EXTRINSIC_APOPTOTIC_SIGNALING_PATHWAY	0.623650103	0.064547856	0	0.24512996
POSITIVE_REGULATION_OF_VIRAL_GENOME_REPLICATION	0.761114712	0.520713375	0.468532426	0.245051766
NEGATIVE_REGULATION_OF_VIRAL_TRANSCRIPTION	0.65077908	0.612569647	0.500049452	0.244999749
ASPARTATE_FAMILY_AMINO_ACID_BIOSYNTHETIC_PROCESS	0.794668805	0.21102791	0.300155981	0.244986816
MITOTIC_SPINDLE_ORGANIZATION	0.631261479	0.363978815	0.133117406	0.242516711
ATPASE_BINDING	0.711940948	0.571509651	0.097908408	0.241721739
RESPONSE_TO_ACTIVITY	0.643240919	0.242417614	0.235258905	0.241476612
VASCULAR_ENDOTHELIAL_GROWTH_FACTOR_PRODUCTION	0.492011352	0.667229301	0.409777984	0.241470288
POSITIVE_REGULATION_OF_VIRAL_PROCESS	0.800604992	0.254725573	0.228410094	0.240162972
NEPHRON_EPITHELIUM_DEVELOPMENT	0.57132313	0.800174228	0.14353301	0.23979238
REGULATION_OF_ANDROGEN_RECEPTOR_SIGNALING_PATHWAY	0.532340729	1.231158191	0.088542965	0.23897072
THYMIC_T_CELL_SELECTION	1.301028693	0.364353463	0.011877773	0.238210925
CATION_CATION_ANTIPORTER_ACTIVITY	0.812590236	0.811218555	0.188141321	0.238200395
VIRION_ASSEMBLY	1.550966135	0.489005808	0.175068727	0.236690443
NEGATIVE_REGULATION_OF_DNA_BINDING_TRANSCRIPTION_FACTOR_ACTIVITY	0.364673231	0.629692338	0.211033424	0.236354315
NEGATIVE_REGULATION_OF_INTRINSIC_APOPTOTIC_SIGNALING_PATHWAY_IN_RESPONSE_TO_DNA_DAMAGE	0.540176749	0.679607753	0.832841315	0.236024519
CELLULAR_RESPONSE_TO_HYDROGEN_PEROXIDE	0.402208896	0.606519668	0	0.235983068
PROTON_EXPORTING_ATPASE_ACTIVITY	1.295195727	0.035754729	0	0.235928679
MAMMARY_GLAND_DEVELOPMENT	0.550977842	0.68445438	0.290559154	0.235862889
MATERNAL_PLACENTA_DEVELOPMENT	0	0.675169054	0.115121239	0.234913798
CENTRAL_NERVOUS_SYSTEM_NEURON_AXONOGENESIS	0.47551669	0.690489706	0.254944893	0.23456368
SERINE_FAMILY_AMINO_ACID_METABOLIC_PROCESS	0.42812114	0.328991628	0.678350915	0.234489623
VIRAL_BUDDING	2.698970004	0.537583178	0.151469311	0.234007521
REGULATION_OF_NEUROINFLAMMATORY_RESPONSE	1.410050454	0.580877906	0.004644226	0.233994525
HISTONE_PHOSPHORYLATION	1.204332478	0.416723763	0.803050901	0.233959884
CYTOPLASMIC_SIDE_OF_MEMBRANE	0.643811533	0.499860854	0.221302534	0.233925871
ADULT_LOCOMOTORY_BEHAVIOR	0.49564782	0.642870182	0.102888794	0.2339092
BASE_EXCISION_REPAIR	0.443810358	0.709029813	0.048487778	0.233443503
NEGATIVE_REGULATION_OF_RESPONSE_TO_BIOTIC_STIMULUS	0.681190153	0.574536749	0.362041206	0.232294124
SPINDLE_MICROTUBULE	1.154574935	0.57954825	0.061282436	0.232140183
POSITIVE_REGULATION_OF_RNA_METABOLIC_PROCESS	0.075557832	0.747690152	0.327271256	0.23209212
ENDODEOXYRIBONUCLEASE_ACTIVITY	0.479017008	0.607784237	8.09E-05	0.232020054
CELLULAR_RESPONSE_TO_LIPOPROTEIN_PARTICLE_STIMULUS	0.460200801	0.602832889	0	0.231759827
ASYMMETRIC_CELL_DIVISION	0.634530847	0.021692205	0.009403243	0.229057193
BLOC_COMPLEX	0.619773594	0.504598878	0.010378612	0.22878076
NUCLEOSIDE_PHOSPHATE_CATABOLIC_PROCESS	0.655073872	0.035338435	0.754822979	0.228683101
PROTEIN_DEMETHYLATION	0.960277641	0.392906374	0	0.228511808
POSITIVE_REGULATION_OF_ANIMAL_ORGAN_MORPHOGENESIS	0.20060982	0.666817615	0.007973062	0.228258927
ERROR_PRONE_TRANSLESION_SYNTHESIS	0.898590426	0.144194801	0.51543767	0.228116917
IRON_ION_HOMEOSTASIS	0.455495275	0.652165715	0.220936387	0.227986517
POSITIVE_REGULATION_OF_MITOCHONDRIAL_OUTER_MEMBRANE_PERMEABILIZATION_INVOLVED_IN_APOPTOTIC_SIGNALING_PATHWAY	0.91189811	0.097758992	0	0.227289033
CELLULAR_COMPONENT_MAINTENANCE	1.382887009	0.047254475	0.177707242	0.22672448
B_CELL_PROLIFERATION	0.888982367	0.362618257	0.187502984	0.22601612
ALPHA_AMINO_ACID_CATABOLIC_PROCESS	0.824341456	0.377294124	0.360020249	0.225988979
CELLULAR_RESPONSE_TO_ESTROGEN_STIMULUS	0.571243945	0.642833085	0.036013085	0.225983491
PEPTIDASE_ACTIVATOR_ACTIVITY	0.640779109	0.068273601	0.261262921	0.225972033
SULFUR_COMPOUND_CATABOLIC_PROCESS	0.62049468	0.115227399	0.357338924	0.225547417
GROWTH_PLATE_CARTILAGE_MORPHOGENESIS	0.376933048	0.678401942	0	0.225369695
DEMETHYLASE_ACTIVITY	0.690983515	0.05006571	0	0.225127496
HISTONE_KINASE_ACTIVITY	1.051607135	0.549445915	0.408430235	0.223320822
POLYSACCHARIDE_BINDING	0.133235908	0.609614694	0.144357902	0.222860712
BICARBONATE_TRANSMEMBRANE_TRANSPORTER_ACTIVITY	0.128298756	0.403859351	0.775660095	0.221199169
MICROTUBULE_MOTOR_ACTIVITY	0.63071236	0.14328232	0.365810276	0.221185264
M_BAND	0.495440385	0.60227078	0.088263567	0.220831882
ATP_DEPENDENT_MICROTUBULE_MOTOR_ACTIVITY_PLUS_END_DIRECTED	0.813515065	0.431941652	0.680893253	0.21931445
DNA_REPLICATION_ORIGIN_BINDING	0.083162463	0.612211304	0.105170676	0.219278687
POSITIVE_REGULATION_OF_VIRAL_LIFE_CYCLE	0.97413487	0.212114932	0.330753654	0.219183356
POSITIVE_REGULATION_OF_SIGNAL_TRANSDUCTION_BY_P53_CLASS_MEDIATOR	0.957192598	0.733215224	0.276747024	0.219154941
ACTIVE_TRANSMEMBRANE_TRANSPORTER_ACTIVITY	0.638174478	0.327735045	0.168145154	0.218581905
NEGATIVE_REGULATION_OF_CALCIUM_MEDIATED_SIGNALING	0.616635493	0.453277425	0.358673495	0.217628866
PHOSPHOLIPASE_C_ACTIVITY	0.198833776	0.603230898	0.215746983	0.217425909
PEPTIDYL_L_CYSTEINE_S_PALMITOYLATION	1.612364048	0.714420189	0.030723741	0.217420679
AXOLEMMA	0.394027569	0.877560313	0.469332182	0.216193048
NODE_OF_RANVIER	0.864117351	0.589136085	0.470527168	0.215115538
NEGATIVE_REGULATION_OF_INTRACELLULAR_STEROID_HORMONE_RECEPTOR_SIGNALING_PATHWAY	0.475809454	0.683484548	0.276927563	0.214275805
ALPHA_BETA_T_CELL_ACTIVATION	0.723802598	0.444878043	0.11304147	0.212606056
VENTRICULAR_SEPTUM_DEVELOPMENT	0.658685294	0.097811969	0	0.212239944
REGULATION_OF_B_CELL_ACTIVATION	0.608255759	0.508418833	0.08050255	0.211227468
CEREBELLAR_PURKINJE_CELL_LAYER_DEVELOPMENT	1.059286832	0.450039646	0	0.211046259
POSITIVE_REGULATION_OF_PROTEIN_COMPLEX_ASSEMBLY	0.658158004	0.505421925	0.230708729	0.210660967
SOMATIC_DIVERSIFICATION_OF_IMMUNE_RECEPTORS	0.76523188	0.730121422	0.112783594	0.20956191
NEGATIVE_REGULATION_OF_ANIMAL_ORGAN_MORPHOGENESIS	0.105700589	0.854068993	0.122755505	0.209513995
GLOMERULAR_EPITHELIUM_DEVELOPMENT	0.999836258	0.519886797	0.2364886	0.206778453
ORGAN_OR_TISSUE_SPECIFIC_IMMUNE_RESPONSE	0.76013543	0.38144925	0.762092266	0.206701373
G2_DNA_DAMAGE_CHECKPOINT	1.023762989	0.893672782	0.171425875	0.206413963
ATP_DEPENDENT_MICROTUBULE_MOTOR_ACTIVITY	0.902408367	0.334117621	0.471156481	0.205792035
POSTREPLICATION_REPAIR	0.902050939	0.443349925	0.30081325	0.205085745
CELL_CELL_SIGNALING_INVOLVED_IN_CARDIAC_CONDUCTION	0.700964515	0.647326139	0.225051728	0.204792095
AMYLOID_BETA_BINDING	0.620338271	0.603257967	0.261083104	0.20309776
REGULATION_OF_MYELOID_LEUKOCYTE_MEDIATED_IMMUNITY	0.209908658	0.689804149	0.170546277	0.202960749
REGULATION_OF_VIRAL_INDUCED_CYTOPLASMIC_PATTERN_RECOGNITION_RECEPTOR_SIGNALING_PATHWAY	0.652130877	0.504360447	0	0.202008131
CHAPERONE_MEDIATED_AUTOPHAGY	0.001254794	0.603229208	0.503843115	0.201940231
CELLULAR_SODIUM_ION_HOMEOSTASIS	1.835647233	0.511241351	0	0.201935163
POSITIVE_REGULATION_OF_RECEPTOR_INTERNALIZATION	0.020745237	0.717950686	0	0.201892459
PRIMARY_ACTIVE_TRANSMEMBRANE_TRANSPORTER_ACTIVITY	1.225219107	0.196516896	0	0.201879462
LIVER_REGENERATION	0.63105399	0.527893109	0.406088844	0.201810822
RESPONSE_TO_CAFFEINE	1.338386947	0.627822465	0.095799077	0.201718455
COPI_COATED_VESICLE_MEMBRANE	0.740627434	0.752562694	0.050175038	0.201590293
CILIARY_BASAL_BODY	0.101855225	0.609927948	0.175204911	0.200957941
HISTONE_METHYLTRANSFERASE_COMPLEX	0.605834295	0.347551261	0.213083833	0.199844913
COPI_COATED_VESICLE	0.765928223	0.580929545	0.030843563	0.199760427
FILOPODIUM_TIP	0.651640376	0.574067158	0.053814043	0.199666535
ESTABLISHMENT_OF_PROTEIN_LOCALIZATION_TO_VACUOLE	0.986249062	0.364586862	0.120017877	0.199555362
PYRIDINE_CONTAINING_COMPOUND_METABOLIC_PROCESS	0.710007395	0.479850144	0.376827214	0.198766885
RNA_SPLICING_VIA_ENDONUCLEOLYTIC_CLEAVAGE_AND_LIGATION	0.002848609	0.605471554	0	0.198031115
PROTEIN_SERINE_THREONINE_KINASE_ACTIVATOR_ACTIVITY	0.27649852	0.966173663	0.369841634	0.197522722
CD4_POSITIVE_ALPHA_BETA_T_CELL_ACTIVATION	0.650294471	0.330883927	0.033457845	0.197346047
SOMATIC_DIVERSIFICATION_OF_IMMUNE_RECEPTORS_VIA_GERMLINE_RECOMBINATION_WITHIN_A_SINGLE_LOCUS	0.849605756	0.758551421	0.122098493	0.197293674
MICROTUBULE_BINDING	0.611840855	0.499652042	0.222283232	0.197140177
GROWTH_CONE_PART	0.759229867	0.587552725	0.097240892	0.197139561
POSITIVE_REGULATION_OF_PHOSPHATASE_ACTIVITY	0.986708248	0.061825176	0	0.197107766
ATPASE_ACTIVITY	0.669828667	0.193628198	0.101491307	0.193172799
NEGATIVE_REGULATION_OF_AXONOGENESIS	0.771689744	0.521721706	0.358385114	0.191783786
POSITIVE_REGULATION_OF_NITRIC_OXIDE_SYNTHASE_ACTIVITY	0.210765275	0.706709767	0.216324485	0.191613008
REGULATION_OF_SKELETAL_MUSCLE_ADAPTATION	0.694552193	0.146015212	0.321963545	0.190974803
REGULATION_OF_GOLGI_ORGANIZATION	0.923862894	0.0191098	0	0.190809
POSITIVE_REGULATION_OF_KIDNEY_DEVELOPMENT	0.533080905	0.85907342	0	0.188975315
COLUMNAR_CUBOIDAL_EPITHELIAL_CELL_DIFFERENTIATION	0.111137258	0.608488388	0.248118692	0.188965719
FAD_BINDING	0.70060847	0.043664658	0.000155158	0.18686732
NEGATIVE_REGULATION_OF_EPITHELIAL_TO_MESENCHYMAL_TRANSITION	0.713301704	0.632350088	0.153821354	0.186848214
CORNIFIED_ENVELOPE	0.604554258	0.791216664	0.010654742	0.1862626
T_CELL_SELECTION	1.161094266	0.441695367	0.182092288	0.185126226
ATP_HYDROLYSIS_COUPLED_TRANSMEMBRANE_TRANSPORT	0.90885861	0.236429267	0	0.185049796
MUSCLE_FILAMENT_SLIDING	0.698025421	0.128931466	0.125014021	0.184851778
MESONEPHROS_DEVELOPMENT	0.402984172	0.836990326	0.136143227	0.184505114
POSITIVE_REGULATION_OF_MRNA_CATABOLIC_PROCESS	0.359219232	0.603060315	0.326996585	0.183765264
POSITIVE_REGULATION_OF_CALCIUM_MEDIATED_SIGNALING	0.079930442	0.675198636	0.063967918	0.183597212
NEURAL_PRECURSOR_CELL_PROLIFERATION	0.697516532	0.49307957	0.276805804	0.18245228
PROTEIN_K63_LINKED_DEUBIQUITINATION	0.081068075	0.614174275	0.377471906	0.181656539
MUSCLE_CELL_CELLULAR_HOMEOSTASIS	0.539302249	0.969286882	0.556742459	0.181575683
AMINOPEPTIDASE_ACTIVITY	0.169073348	0.727480263	0.024480974	0.181481287
MRNA_MODIFICATION	0.001910401	0.097761413	0.650198526	0.181352227
METANEPHRIC_NEPHRON_EPITHELIUM_DEVELOPMENT	0.799209481	0.455826695	0.196996262	0.180787768
MITOCHONDRIAL_TRANSCRIPTION	0.954544953	0.429356087	0.058760708	0.180460717
MICROTUBULE_POLYMERIZATION	1.096990908	0.448182764	0.007454152	0.180242655
DETECTION_OF_MECHANICAL_STIMULUS_INVOLVED_IN_SENSORY_PERCEPTION	0.714977089	0.240555969	0.121915419	0.180229797
POSITIVE_REGULATION_OF_CELL_MATRIX_ADHESION	0.117585273	0.796901049	0.030610836	0.180221675
REGULATION_OF_B_CELL_RECEPTOR_SIGNALING_PATHWAY	1.331287479	0.525804096	0.037033104	0.17906349
IRON_ION_TRANSPORT	0.866605135	0.02352844	0	0.178579924
CELL_FATE_COMMITMENT_INVOLVED_IN_FORMATION_OF_PRIMARY_GERM_LAYER	0.003123796	0.844402037	0.004207553	0.178441505
TRANSLESION_SYNTHESIS	0.920417145	0.184336862	0.376851436	0.175541573
BONE_TRABECULA_MORPHOGENESIS	0.423611168	0.683428835	1.022929104	0.1746285
CALCIUM_DEPENDENT_CYSTEINE_TYPE_ENDOPEPTIDASE_ACTIVITY	0.913351068	0.517747873	0.270867865	0.174365977
POSITIVE_REGULATION_OF_CYTOKINE_BIOSYNTHETIC_PROCESS	0.818145726	0.032735109	0.15731252	0.174280557
SOMATIC_RECOMBINATION_OF_IMMUNOGLOBULIN_GENE_SEGMENTS	0.953146427	0.856349003	0.063378099	0.173831218
RESPONSE_TO_MISFOLDED_PROTEIN	0.610238437	0.069857836	0.115565074	0.173564753
OSTEOBLAST_PROLIFERATION	1.011538793	0.499658121	0.814218553	0.171885376
REGULATION_OF_PHAGOCYTOSIS	0.609414941	0.53840187	0.009939618	0.171861731
MONOSACCHARIDE_METABOLIC_PROCESS	0.544144457	0.633868557	0.437681138	0.171773029
TETRAPYRROLE_BIOSYNTHETIC_PROCESS	0.256539469	0.726993169	0.235124059	0.171256751
SPINDLE_LOCALIZATION	0.498930901	0.683569986	0.087314341	0.170427627
POSITIVE_REGULATION_OF_TELOMERE_MAINTENANCE_VIA_TELOMERE_LENGTHENING	0.958148642	0.058139781	0.102027864	0.168193232
POSITIVE_REGULATION_OF_TRANSLATIONAL_INITIATION	0.640604516	0.600846359	0.095736291	0.167971056
FACE_MORPHOGENESIS	0.319335065	0.668137918	0.347303252	0.167871261
POSITIVE_REGULATION_OF_VASCULAR_ENDOTHELIAL_GROWTH_FACTOR_PRODUCTION	0.442321917	0.723922153	0.300941235	0.167542375
NEGATIVE_REGULATION_OF_TOR_SIGNALING	1.050839108	0.394647906	0.083840503	0.167069898
CALCIUM_DEPENDENT_PROTEIN_BINDING	1.1774296	0.488928392	0.001684739	0.166450762
ESTABLISHMENT_OR_MAINTENANCE_OF_MONOPOLAR_CELL_POLARITY	0.715019335	0.021877288	0.443526023	0.166156662
TRANSCRIPTION_FACTOR_TFTC_COMPLEX	0.631690499	0.725680753	0	0.165323945
POSITIVE_REGULATION_OF_DNA_BINDING_TRANSCRIPTION_FACTOR_ACTIVITY	0.384867464	0.612786793	0.22772488	0.164211359
MYOFILAMENT	1.172546591	0.008031676	0.417463378	0.163943476
GLYCOPROTEIN_COMPLEX	0.104790786	0.604698914	0.224797682	0.163139488
ATPASE_ACTIVITY_COUPLED	0.714809566	0.231421461	0.118009466	0.161617428
POSITIVE_REGULATION_OF_IMMUNOGLOBULIN_PRODUCTION	1.19215972	0.744277871	0.054318874	0.160791506
CARRECEPTOR_ACTIVITY	0.643865162	0.520520858	0.138937028	0.160318404
RAC_GTPASE_BINDING	0.680622284	0.442220577	0.154905931	0.160274519
AMPA_GLUTAMATE_RECEPTOR_COMPLEX	1.118546067	0.029322321	0.041050941	0.160268803
PHOSPHATIDYLINOSITOL_BINDING	0.632344668	0.429007238	0.340303569	0.159460204
MITOTIC_G2_DNA_DAMAGE_CHECKPOINT	1.650582316	1.260243029	0.302678053	0.15945517
CELLULAR_RESPONSE_TO_PROSTAGLANDIN_STIMULUS	0.570661773	0.608941896	0.399309455	0.158468686
HISTONE_ACETYLTRANSFERASE_BINDING	0.241779413	0.630583077	0.010023284	0.158152942
DNA_DAMAGE_RESPONSE_DETECTION_OF_DNA_DAMAGE	0.496664407	0.441691116	0.657813284	0.157586524
MULTI_ORGANISM_LOCALIZATION	0.627986701	0.482103592	0.20702017	0.157585675
MITOTIC_CYTOKINETIC_PROCESS	0.849525897	0	0.44525855	0.157568945
NEURON_SPINE	0.744739245	0.383889752	0.125105827	0.157177285
REGULATION_OF_MAMMARY_GLAND_EPITHELIAL_CELL_PROLIFERATION	0.70793056	0	0.318163671	0.157136311
DENSE_CORE_GRANULE	0.658667779	0.715064762	0	0.157105942
SOLUTE_CATION_ANTIPORTER_ACTIVITY	0.740225919	0.728176788	0.190562915	0.15610563
PIGMENT_METABOLIC_PROCESS	0.003656496	0.602624698	0.433769793	0.155044842
NEGATIVE_REGULATION_OF_ANDROGEN_RECEPTOR_SIGNALING_PATHWAY	0.562356756	1.593459513	0	0.154704153
KERATAN_SULFATE_BIOSYNTHETIC_PROCESS	1.221001876	0.332268404	0.27432335	0.154415636
PROTEIN_PHOSPHATASE_1_BINDING	0.067770493	0.631550587	0	0.154071119
TITIN_BINDING	0.694297596	0.524560037	0	0.152696286
ACETYLGLUCOSAMINYLTRANSFERASE_ACTIVITY	0.694519178	0.560347846	0.200453313	0.152626792
CHLORIDE_TRANSMEMBRANE_TRANSPORT	0.641786037	0.102663543	0.097880115	0.152599119
NEGATIVE_REGULATION_OF_OSTEOCLAST_DIFFERENTIATION	0.269588728	0.443539324	0.770935822	0.152467256
POSITIVE_REGULATION_OF_FERTILIZATION	0.215934633	1.015777313	0.210496869	0.152450142
NEGATIVE_REGULATION_OF_CALCIUM_ION_TRANSPORT_INTO_CYTOSOL	0.000304008	1.028857522	0.359098981	0.152409451
POSITIVE_REGULATION_OF_TYPE_I_INTERFERON_MEDIATED_SIGNALING_PATHWAY	0.364705635	0.681596128	0.000928797	0.152215736
REGULATION_OF_INOSITOL_PHOSPHATE_BIOSYNTHETIC_PROCESS	0.283726476	0.117365986	0.766799565	0.152099769
RESPONSE_TO_INSECTICIDE	1.408515522	0.001821659	0.326244089	0.152036984
IMMUNOGLOBULIN_PRODUCTION	0.743443497	0.539644236	0.12445563	0.151717344
GLUCOSE_METABOLIC_PROCESS	0.538182338	0.65066628	0.42943572	0.151630119
POSITIVE_REGULATION_OF_EXOCYTOSIS	0.603832136	0.588978821	0.089748934	0.149462444
CYTOSKELETAL_ADAPTOR_ACTIVITY	0.553841841	0.628948401	0.276168838	0.148818889
RECEPTOR_SIGNALING_COMPLEX_SCAFFOLD_ACTIVITY	0.199675586	0.710938674	0	0.147901621
NEGATIVE_REGULATION_OF_PEPTIDE_HORMONE_SECRETION	0.468574377	0.602437992	0.417402851	0.146993743
OLIGOSACCHARIDE_LIPID_INTERMEDIATE_BIOSYNTHETIC_PROCESS	0.687312985	0.504880452	0	0.14692515
SNAP_RECEPTOR_ACTIVITY	0.367679021	0.68617385	0.126960123	0.146610222
ACTIVE_ION_TRANSMEMBRANE_TRANSPORTER_ACTIVITY	1.158706336	0.38139099	0.088615195	0.146474044
ESTABLISHMENT_OF_PROTEIN_LOCALIZATION_TO_POSTSYNAPTIC_MEMBRANE	0.564755655	0.650931762	0.210390545	0.146379165
NADP_BINDING	0.698441594	0.01038858	0.285594539	0.144183887
DECIDUALIZATION	0.00746009	0.655249885	0.121955271	0.143328043
ENERGY_COUPLED_PROTON_TRANSMEMBRANE_TRANSPORT_AGAINST_ELECTROCHEMICAL_GRADIENT	0.922032746	0.257888104	0	0.143280375
CHROMOSOME_LOCALIZATION	0.656068991	0.421803492	0.059124325	0.143276304
LYSOSOME_LOCALIZATION	0.555249783	0.602857497	0.171108172	0.143275114
SPINAL_CORD_DEVELOPMENT	0.414100652	0.613095805	0.33921035	0.142646779
AXONAL_FASCICULATION	0.830031532	0.491496461	0.810201158	0.142312854
NEURON_PROJECTION_CYTOPLASM	0.70139238	0.443550564	0.271663712	0.141311487
RESPONSE_TO_MURAMYL_DIPEPTIDE	0.609955757	0.288033224	0.089283891	0.140752632
PROTEIN_LOCALIZATION_TO_CILIUM	0.841929367	0.341351326	0.079572617	0.140709096
REGULATION_OF_FERTILIZATION	0.078569339	0.732949727	0.248769218	0.140622876
MYOBLAST_PROLIFERATION	0.816536689	0.553491818	0.271976359	0.140576988
PARASYMPATHETIC_NERVOUS_SYSTEM_DEVELOPMENT	0.77663699	1.251809646	0.191495279	0.140047578
NEGATIVE_REGULATION_OF_BONE_MINERALIZATION	0.464167967	0.726618707	0.499614046	0.139620842
TORC1_SIGNALING	1.00082544	0.047167296	0.287141534	0.139099751
MACROPHAGE_ACTIVATION	0.794296917	0.640056962	0.341332923	0.138947164
NOTCH_BINDING	0.703951046	0.835557974	0.145721456	0.138936101
ESTROGEN_RECEPTOR_BINDING	0.628459513	0.235339462	0.063486846	0.138735509
REGULATION_OF_FEEDING_BEHAVIOR	0.671887274	0	0	0.138663038
BROWN_FAT_CELL_DIFFERENTIATION	0.52176443	0.650664046	0.097895187	0.138340062
INORGANIC_ION_IMPORT_ACROSS_PLASMA_MEMBRANE	0.64808847	0.093342321	0.010108281	0.136874902
HEME_BIOSYNTHETIC_PROCESS	0.524216505	0.841540014	0.341477058	0.136654331
PHOSPHATIDYLINOSITOL_4_5_BISPHOSPHATE_BINDING	0.672634485	0.34979708	0.149237703	0.13503015
ORGANELLE_ENVELOPE_LUMEN	0.60964204	0.055706485	0.010710376	0.134991753
LOCALIZATION_WITHIN_MEMBRANE	0.815269882	0.465678788	0.324633921	0.134642573
PROTON_TRANSMEMBRANE_TRANSPORT	0.708449122	0.22631303	0.014603752	0.134538161
CARTILAGE_MORPHOGENESIS	0.136043918	0.611176736	0	0.133452221
REGULATION_OF_INTRINSIC_APOPTOTIC_SIGNALING_PATHWAY_IN_RESPONSE_TO_DNA_DAMAGE	0.480007845	0.641318029	0.716254548	0.133124546
TELOMERE_CAPPING	0.715080379	0.079791285	0	0.132539967
REGULATION_OF_MICROGLIAL_CELL_ACTIVATION	1.541362393	0.704415089	0	0.132412588
SPINDLE_POLE	0.617430925	0.261724245	0.079360994	0.132175324
NEGATIVE_REGULATION_OF_IMMUNE_EFFECTOR_PROCESS	0.565130164	0.708113147	0.242750912	0.132167316
UBIQUITIN_DEPENDENT_ERAD_PATHWAY	0.682032241	0.248808688	0.402129816	0.130583392
MESODERM_MORPHOGENESIS	0.272981594	0.702610406	0.008335375	0.129932774
PLATELET_DERIVED_GROWTH_FACTOR_RECEPTOR_SIGNALING_PATHWAY	0.915389445	0.44263928	0.045966224	0.129290013
RECEPTOR_RECYCLING	0.603310839	0.57116018	0.317825535	0.12862754
CELLULAR_MODIFIED_AMINO_ACID_METABOLIC_PROCESS	0.665566999	0.125691007	0.453426715	0.126779466
MOTILE_CILIUM_ASSEMBLY	0.402975725	0.603174099	0.010043341	0.126553721
RESPONSE_TO_GAMMA_RADIATION	0.95731394	0.580256596	0.333147508	0.125388029
POSITIVE_REGULATION_OF_BLOOD_VESSEL_ENDOTHELIAL_CELL_MIGRATION	0.367575306	0.630939273	0.076275517	0.125274721
MITOTIC_METAPHASE_PLATE_CONGRESSION	0.616561934	0.498933669	0.000536846	0.12471221
CEREBRAL_CORTEX_DEVELOPMENT	0.651776589	0.245713602	0.241365721	0.124560891
FACE_DEVELOPMENT	0.364485693	0.865056443	0.326478845	0.123252839
VIRAL_TRANSLATION	2.363177785	0.250903697	0.501628098	0.123156118
REGULATION_OF_PEPTIDYL_THREONINE_PHOSPHORYLATION	0.472389984	0.681410235	0.244031057	0.122790422
TOLERANCE_INDUCTION	0.116015604	0.690461981	0	0.122743366
PERINUCLEAR_ENDOPLASMIC_RETICULUM	0.038563528	0.680201247	0	0.122687639
NEGATIVE_REGULATION_OF_SIGNAL_TRANSDUCTION_BY_P53_CLASS_MEDIATOR	0.630587641	0.647358376	0.115620614	0.122675686
VACUOLAR_PROTON_TRANSPORTING_V_TYPE_ATPASE_COMPLEX	1.925782956	0	0	0.122575436
REGULATION_OF_PROTEIN_LOCALIZATION_TO_SYNAPSE	1.140881586	0.373199504	0.405706785	0.122536506
COPI_VESICLE_COAT	0.714006793	0.771987677	0.000616162	0.122007177
POTASSIUM_ION_IMPORT_ACROSS_PLASMA_MEMBRANE	0.832969453	0.004369719	0	0.12197356
ANATOMICAL_STRUCTURE_ARRANGEMENT	0.928354748	1.038105238	0	0.121913579
BASE_CONVERSION_OR_SUBSTITUTION_EDITING	0.055254067	0.067347668	1.06600717	0.121898111
POSITIVE_REGULATION_OF_INTERLEUKIN_17_PRODUCTION	0.032832854	0.222314998	0.621379194	0.121758633
REGION_OF_CYTOSOL	0.89305941	0	0.302338758	0.120546121
POSITIVE_REGULATION_OF_PRODUCTION_OF_MOLECULAR_MEDIATOR_OF_IMMUNE_RESPONSE	0.699224728	0.589652805	0.03364887	0.120378323
ATPASE_ACTIVITY_COUPLED_TO_MOVEMENT_OF_SUBSTANCES	0.972200549	0.050612648	0	0.120264469
POSITIVE_REGULATION_OF_ADAPTIVE_IMMUNE_RESPONSE	0.680984621	0.472582182	0.110427813	0.120194741
SEMAPHORIN_PLEXIN_SIGNALING_PATHWAY	0.616387795	0.005049776	0.073511801	0.120174981
VISUAL_BEHAVIOR	0.649170765	0.001749731	0.360146757	0.120099992
ION_ANTIPORTER_ACTIVITY	0.695525328	0.519834497	0.341331474	0.119921444
POSITIVE_REGULATION_OF_EXTRINSIC_APOPTOTIC_SIGNALING_PATHWAY	0.666229332	0.199331714	0.042896509	0.119917283
RECEPTOR_LOCALIZATION_TO_SYNAPSE	0.765243945	0.402322658	0.338388196	0.119855794
CELLULAR_COMPONENT_DISASSEMBLY_INVOLVED_IN_EXECUTION_PHASE_OF_APOPTOSIS	0.105169537	0.709206616	0.010150557	0.119751913
ORGANELLE_FUSION	0.524868893	0.662214811	0.176235947	0.119303397
POSITIVE_REGULATION_OF_RNA_SPLICING	0.032470744	0.674493716	0.276712364	0.117503547
UNSATURATED_FATTY_ACID_METABOLIC_PROCESS	0.020897256	0.602851737	0	0.117299845
STEROL_BINDING	0.323593989	0.621320898	0.021509085	0.116837831
REGULATION_OF_MESONEPHROS_DEVELOPMENT	0.129295728	2.397940009	0.2840086	0.115976236
SYNAPTIC_VESICLE_PRIMING	0.73206114	0.506167725	0.036706672	0.115620501
CRANIAL_NERVE_MORPHOGENESIS	0.250345837	0.986488288	0	0.115491218
REGULATION_OF_MACROPHAGE_ACTIVATION	0.726258048	0.586982166	0.061980226	0.115472577
REGULATION_OF_ALPHA_BETA_T_CELL_ACTIVATION	0.632448877	0.449983279	0.011409854	0.115428069
NEGATIVE_REGULATION_OF_HEART_CONTRACTION	0.039182544	0.691032531	0.776169628	0.115136864
AUDITORY_RECEPTOR_CELL_DEVELOPMENT	0.034087574	0.753268627	0.307386535	0.114812193
MAMMARY_GLAND_EPITHELIAL_CELL_DIFFERENTIATION	0.051833919	0.985359501	0.368735364	0.112883102
REGULATION_OF_EPITHELIAL_TO_MESENCHYMAL_TRANSITION	0.461946575	0.676550748	0.222783415	0.11253518
VOLTAGE_GATED_SODIUM_CHANNEL_ACTIVITY	0.635221899	0.673184836	0.340566258	0.112338372
REGULATION_OF_ISOTYPE_SWITCHING	1.105465128	0.849754425	0.012009119	0.112056859
CHROMATIN_DISASSEMBLY	0.765200112	0.084738971	0.340880439	0.112012666
ASSOCIATIVE_LEARNING	0.630143863	0.001484957	0.225950207	0.112006034
REGULATION_OF_CYTOKINESIS	0.797941504	0.271659166	0.247465768	0.110944374
REGULATION_OF_CD8_POSITIVE_ALPHA_BETA_T_CELL_ACTIVATION	0.714580292	0.042428866	0.400405284	0.109710463
DENDRITE_CYTOPLASM	0.786656846	0.161441266	0.302134402	0.109297122
ENDOCARDIAL_CUSHION_FORMATION	0.022091178	0.714152126	0	0.109247937
TRANSLATION_INITIATION_FACTOR_ACTIVITY	0.639846821	0.156877211	0.342349781	0.108152826
EPITHELIAL_STRUCTURE_MAINTENANCE	0.750163222	0.081912443	0.004614531	0.105588669
OXIDOREDUCTASE_ACTIVITY_ACTING_ON_SINGLE_DONORS_WITH_INCORPORATION_OF_MOLECULAR_OXYGEN	1.08813693	0.628525754	0.033479305	0.105313892
ATRIAL_CARDIAC_MUSCLE_CELL_TO_AV_NODE_CELL_SIGNALING	0.686534456	0.535056335	0.338517845	0.104804219
MYOSIN_BINDING	0.606078447	0.537261035	0.66905369	0.104771825
EXPORT_ACROSS_PLASMA_MEMBRANE	0.87666721	0	0	0.104717545
MONOVALENT_INORGANIC_CATION_HOMEOSTASIS	0.878499083	0.1851003	0.002700155	0.102276407
PHOSPHATIDYLINOSITOL_3_4_5_TRISPHOSPHATE_BINDING	1.298300538	0.191669791	0.574349999	0.100603169
OXYGEN_BINDING	0	0.675670619	0	0.099353352
REGULATION_OF_MORPHOGENESIS_OF_A_BRANCHING_STRUCTURE	0.413111247	0.965086679	0.133762002	0.098793212
LYTIC_VACUOLE_ORGANIZATION	0.619586967	0.532422008	0.3224175	0.098375948
T_CELL_LINEAGE_COMMITMENT	0.619262821	0.504803904	0.404988662	0.098345424
CELLULAR_RESPONSE_TO_FLUID_SHEAR_STRESS	0.034626591	0.73087583	0.038172426	0.098225963
REGULATION_OF_B_CELL_MEDIATED_IMMUNITY	0.744414939	0.71003996	0	0.097875137
POSITIVE_REGULATION_OF_LEUKOCYTE_APOPTOTIC_PROCESS	0.99378301	0.603558266	0	0.09637938
NEGATIVE_REGULATION_OF_PEPTIDYL_THREONINE_PHOSPHORYLATION	0.534899681	0.645139058	0.271297542	0.096357367
ISOTYPE_SWITCHING_TO_IGG_ISOTYPES	2.273001136	0.978810411	0	0.096356402
MEMBRANE_PROTEIN_INTRACELLULAR_DOMAIN_PROTEOLYSIS	0.650109413	0.83257381	0.364787742	0.094497996
STEROID_CATABOLIC_PROCESS	0.404803699	0.60960978	0.122172942	0.092518341
EPITHELIAL_CELL_MATURATION	0.005194266	1.246670262	0.064201774	0.091677845
BRANCHED_CHAIN_AMINO_ACID_CATABOLIC_PROCESS	0.957921411	0.561616273	0	0.090724609
RESPONSE_TO_VITAMIN_A	0.791176063	0.177259866	0	0.090207313
SNARE_COMPLEX_ASSEMBLY	0.158553304	0.613081924	0.303641951	0.089034243
MEMBRANE_RAFT_ORGANIZATION	0.959328783	0.031041148	0.024034269	0.088757033
PROTEIN_METHYLTRANSFERASE_ACTIVITY	0.632429128	0.242653098	0.334723459	0.088667217
CYCLIC_NUCLEOTIDE_BIOSYNTHETIC_PROCESS	0.714857314	0.022245831	0.323205591	0.088523901
COCHLEA_MORPHOGENESIS	0.713855418	0.451943156	0.078791095	0.088431418
PROTEIN_DNA_COMPLEX_DISASSEMBLY	0.714833822	0.020943439	0.339219967	0.088091259
POSITIVE_REGULATION_OF_PEPTIDYL_THREONINE_PHOSPHORYLATION	0.370481555	0.728558035	0.101170754	0.086979778
CEREBELLAR_CORTEX_DEVELOPMENT	0.707031672	0.520475507	0.002015715	0.086955615
FATTY_ACID_DERIVATIVE_BIOSYNTHETIC_PROCESS	0.650427466	0.38483411	0.005228989	0.086788487
NEGATIVE_REGULATION_OF_NEURAL_PRECURSOR_CELL_PROLIFERATION	0.608569303	0.496156728	0.105490243	0.086343317
PROTEIN_O_LINKED_GLYCOSYLATION	0.715308925	0.35870116	0.145924511	0.085660704
NEGATIVE_REGULATION_OF_ALPHA_BETA_T_CELL_DIFFERENTIATION	0.020870808	0.640026931	0.015872169	0.085439909
CELLULAR_RESPONSE_TO_DEXAMETHASONE_STIMULUS	0.028973942	0.676867992	0.399325074	0.085353313
SPINAL_CORD_MOTOR_NEURON_DIFFERENTIATION	0.182381791	0.797878563	0.083430308	0.084074159
HSP90_PROTEIN_BINDING	0.411719888	0.869590188	0.489377735	0.083560581
NEGATIVE_REGULATION_OF_MYELOID_CELL_DIFFERENTIATION	0.129629517	0.672418682	0.219396673	0.083039959
REGULATION_OF_AUTOPHAGY_OF_MITOCHONDRION	0.525154145	0.632199388	0.3750123	0.083000342
PROTON_TRANSMEMBRANE_TRANSPORTER_ACTIVITY	0.659254145	0.259210254	0	0.08274842
POSITIVE_REGULATION_OF_LAMELLIPODIUM_ORGANIZATION	0.629846245	0.270378712	0.359349201	0.082690466
ACYLGLYCEROL_HOMEOSTASIS	0.025382464	0.70784764	0.125547552	0.082262349
PDZ_DOMAIN_BINDING	0.619185327	0.451297904	0.309912906	0.081253694
MONOSACCHARIDE_BINDING	0.95255472	0.214055824	0	0.080859593
REGULATION_OF_LEUKOCYTE_DEGRANULATION	0.44224906	0.711263663	0.257025461	0.080671266
2_OXOGLUTARATE_DEPENDENT_DIOXYGENASE_ACTIVITY	0.81783798	0.005475707	0.197921887	0.078531283
POTASSIUM_ION_ANTIPORTER_ACTIVITY	0.839015514	0.738242127	0.237720135	0.078135474
PROTON_TRANSPORTING_TWO_SECTOR_ATPASE_COMPLEX	1.215922952	0.29572831	0	0.077664887
ER_TO_GOLGI_TRANSPORT_VESICLE_MEMBRANE	0.617973299	0.113108612	0.262062458	0.076733246
PRI_MIRNA_TRANSCRIPTION_BY_RNA_POLYMERASE_II	0.085945605	0.621700635	0.004886469	0.076572663
ALPHA_BETA_T_CELL_LINEAGE_COMMITMENT	1.073864047	0.865114505	0.507379893	0.076322318
NEGATIVE_REGULATION_OF_DEFENSE_RESPONSE_TO_VIRUS	0.780411702	0.603655285	0.360760611	0.076210217
NEGATIVE_REGULATION_OF_ERK1_AND_ERK2_CASCADE	0.666546599	0.506731184	0	0.076116376
DEFINITIVE_HEMOPOIESIS	0.025345221	1.159459859	0	0.076113323
REGULATION_OF_RECEPTOR_BINDING	0.935148591	0.239960151	0	0.076029845
NEGATIVE_REGULATION_OF_PROTEIN_LOCALIZATION_TO_CELL_PERIPHERY	0.818116013	0.566691371	0.302659464	0.074296379
FORMATION_OF_PRIMARY_GERM_LAYER	0.38338377	0.649799408	0.01706835	0.073322391
REGULATION_OF_CELL_MATURATION	1.562063222	0.329446695	0.379200949	0.072679229
SYNAPTIC_VESICLE_CYTOSKELETAL_TRANSPORT	0.323594967	0.737210862	0	0.072400661
POSITIVE_REGULATION_OF_EPITHELIAL_TO_MESENCHYMAL_TRANSITION	0.054094189	0.720820656	0.096647073	0.071701721
POSITIVE_REGULATION_OF_REPRODUCTIVE_PROCESS	0.290556949	0.663466923	0.205469265	0.071445209
REGULATION_OF_CYTOKINE_PRODUCTION_INVOLVED_IN_IMMUNE_RESPONSE	0.302845854	0.651656013	0.038127356	0.071318212
GLOMERULAR_EPITHELIAL_CELL_DIFFERENTIATION	1.273100493	0.476394077	0.275337649	0.070437883
MANNOSE_BINDING	0.617479756	0.236752875	0	0.070426411
MESODERM_DEVELOPMENT	0.126862748	0.642760962	0.000832906	0.069050154
NEGATIVE_REGULATION_OF_PRODUCTION_OF_MOLECULAR_MEDIATOR_OF_IMMUNE_RESPONSE	0.295885704	0.860312423	0.004539945	0.06872945
INTERLEUKIN_1_BETA_SECRETION	0.641160345	0.505828341	0	0.067958284
PHOSPHATIDYLETHANOLAMINE_BIOSYNTHETIC_PROCESS	0.715077427	0.009736487	0	0.067381004
POSITIVE_REGULATION_OF_ALPHA_BETA_T_CELL_ACTIVATION	0.786325182	0.104531983	0.093227812	0.065359719
CELLULAR_MONOVALENT_INORGANIC_CATION_HOMEOSTASIS	1.040672211	0.373808448	0.017786315	0.065262283
CYCLIN_BINDING	0.1613399	0.707551685	0	0.065107126
POSITIVE_REGULATION_OF_ERBB_SIGNALING_PATHWAY	0.712527026	0.293573062	0.596774179	0.063706451
REGULATION_OF_HIGH_VOLTAGE_GATED_CALCIUM_CHANNEL_ACTIVITY	0.074708334	0.612980318	0.045967286	0.063255821
NEGATIVE_REGULATION_OF_INSULIN_SECRETION	0.495539305	0.712168542	0.40523956	0.061625818
POSITIVE_REGULATION_OF_MESONEPHROS_DEVELOPMENT	0.280172707	1.606424727	0.018998748	0.061221676
INTERMEDIATE_FILAMENT_CYTOSKELETON	0.691739827	0.274603459	0.299246108	0.060040252
CONVERGENT_EXTENSION	0.332514229	0.760880834	0.222643511	0.059356816
NEPHRON_TUBULE_FORMATION	0.370008673	0.608940395	0.024024217	0.059021725
NEGATIVE_REGULATION_OF_LEUKOCYTE_MEDIATED_IMMUNITY	0.617654514	0.847500585	0.351506891	0.058981478
RESPONSE_TO_IONIZING_RADIATION	0.60802026	0.539851623	0.240436247	0.058794918
REGULATION_OF_TRANSCRIPTION_BY_RNA_POLYMERASE_I	0.713786615	0.711636446	0.077197102	0.056437699
REGULATION_OF_TRIGLYCERIDE_BIOSYNTHETIC_PROCESS	0.199396802	0.644825946	0	0.056276081
POSITIVE_REGULATION_OF_TELOMERE_CAPPING	1.014501179	0.154743682	0	0.054758666
POSITIVE_REGULATION_OF_PROTEIN_AUTOPHOSPHORYLATION	0.618844182	0.499150606	0.053685444	0.054210884
CYTOPLASMIC_PATTERN_RECOGNITION_RECEPTOR_SIGNALING_PATHWAY	0.716439041	0.564873258	0	0.052572699
REGULATION_OF_TELOMERE_CAPPING	1.119548566	0.023605172	0.000816877	0.052450612
MULTICELLULAR_ORGANISMAL_MOVEMENT	0.644165447	0.074673333	0	0.051166149
TOR_SIGNALING	0.723072326	0.090915479	0.202214247	0.051105665
REGULATION_OF_TORC1_SIGNALING	0.664892725	0.129863016	0.146806508	0.05050275
REGULATION_OF_CYTOPLASMIC_TRANSLATION	0.723710155	0.589099495	0.050875951	0.05048431
SEGMENT_SPECIFICATION	0.001420814	0.729819503	0.235271768	0.050063029
DYNEIN_LIGHT_INTERMEDIATE_CHAIN_BINDING	0.81667588	0.009619387	0.12045207	0.048630566
CEREBELLAR_CORTEX_MORPHOGENESIS	0.696020111	0.475778319	0.010514764	0.048469132
PLATELET_MORPHOGENESIS	0.022975394	0.603068377	0.359847768	0.047956283
HISTONE_LYSINE_N_METHYLTRANSFERASE_ACTIVITY	0.840538175	0.284590793	0.367081002	0.047535474
GAMMA_AMINOBUTYRIC_ACID_SIGNALING_PATHWAY	0.681238242	0.229586037	0	0.047369879
NEGATIVE_REGULATION_OF_BIOMINERAL_TISSUE_DEVELOPMENT	0.528962631	0.789420928	0.401421901	0.046771284
PHOSPHOTRANSFERASE_ACTIVITY_FOR_OTHER_SUBSTITUTED_PHOSPHATE_GROUPS	1.239842223	0.040071216	0	0.046052501
UBIQUITIN_DEPENDENT_PROTEIN_CATABOLIC_PROCESS_VIA_THE_MULTIVESICULAR_BODY_SORTING_PATHWAY	2.221848532	0.73250584	0.220715418	0.046044731
INTEGRIN_ACTIVATION	1.216664425	0.986893512	0.07676246	0.046042385
REGULATION_OF_CELL_FATE_COMMITMENT	0.002818927	0.754403171	0.409236553	0.045993714
DNA_SYNTHESIS_INVOLVED_IN_DNA_REPAIR	0.697056425	0.125060066	0.406150336	0.045393728
POSITIVE_REGULATION_OF_AUTOPHAGY_OF_MITOCHONDRION	0.538621844	0.643090135	0.302506629	0.044365662
CLATHRIN_COAT	0.631724424	0.640687237	0.062093273	0.044198761
METHYL_CPG_BINDING	0.002818425	0.867208977	0.003257171	0.04389422
LUNG_CELL_DIFFERENTIATION	0.471704991	0.607837699	0.470014709	0.043477264
DOSAGE_COMPENSATION	0.723699443	0.284942393	0.004213329	0.043022566
METALLOAMINOPEPTIDASE_ACTIVITY	0.011098113	0.885566005	0	0.042930513
REGULATION_OF_B_CELL_DIFFERENTIATION	0.879965323	0.15890419	0.102211057	0.042850663
POSITIVE_REGULATION_OF_INSULIN_SECRETION	0.61179889	0.608363174	0.207293841	0.042600506
TRANSMEMBRANE_RECEPTOR_PROTEIN_PHOSPHATASE_ACTIVITY	1.246516986	0.642092945	0	0.041751274
IMMUNOGLOBULIN_PRODUCTION_INVOLVED_IN_IMMUNOGLOBULIN_MEDIATED_IMMUNE_RESPONSE	1.048603219	0.682130972	0.099973667	0.041715655
SUMO_BINDING	1.25963581	0.393665754	0.142209082	0.041416165
NEGATIVE_REGULATION_OF_CYTOKINE_PRODUCTION_INVOLVED_IN_IMMUNE_RESPONSE	0	1.002461595	0.015335777	0.041347165
SPHINGOLIPID_BINDING	0.708299982	0.232226865	0.000777066	0.041323043
REGULATION_OF_IMMUNOGLOBULIN_PRODUCTION	0.954236827	0.607612455	0.047705659	0.041294098
REGULATION_OF_CELL_KILLING	0.704363726	0.064006586	0.063828953	0.041257419
CATECHOLAMINE_BINDING	0.125147711	0.723006981	0	0.04041982
POSITIVE_REGULATION_OF_TRANSCRIPTION_BY_RNA_POLYMERASE_I	0.74601484	0.681998515	0.359796252	0.040037521
GALACTOSYLTRANSFERASE_ACTIVITY	0.876053282	0.57599309	0.133562663	0.039584662
DIACYLGLYCEROL_METABOLIC_PROCESS	0.067652432	0.727336822	0.504861314	0.038631357
REGULATION_OF_ANTIGEN_RECEPTOR_MEDIATED_SIGNALING_PATHWAY	0.761346686	0.539213766	0.00453768	0.037717082
DIOXYGENASE_ACTIVITY	1.194295092	0.079779751	0.132281531	0.037651077
NEGATIVE_REGULATION_OF_T_CELL_PROLIFERATION	0.274446196	0.610821809	0.021993898	0.037182582
HISTONE_METHYLTRANSFERASE_ACTIVITY	0.687787893	0.327586839	0.35041163	0.035919689
INTERLEUKIN_1_BETA_PRODUCTION	0.762382001	0.271813068	0.03947868	0.035902683
POSITIVE_REGULATION_OF_LAMELLIPODIUM_ASSEMBLY	0.619937204	0.082168498	0.308947326	0.035879234
CELL_SURFACE_RECEPTOR_SIGNALING_PATHWAY_INVOLVED_IN_HEART_DEVELOPMENT	0.123017043	0.779433973	0	0.035864027
INTESTINAL_ABSORPTION	0.659848528	0.355776169	0.370711276	0.035844627
ANKYRIN_BINDING	1.419265472	0.631830418	0.262262683	0.035258622
MICROTUBULE_BUNDLE_FORMATION	0.657569522	0.520704041	0	0.03500618
NEGATIVE_REGULATION_OF_LYMPHOCYTE_DIFFERENTIATION	0.553825082	0.714005781	0.114864185	0.034913339
O_GLYCAN_PROCESSING	0.873319429	0.580244238	0.009971701	0.034628426
LYSINE_N_METHYLTRANSFERASE_ACTIVITY	0.750227188	0.323849003	0.443360991	0.034210729
POSITIVE_REGULATION_OF_CELL_ADHESION_MEDIATED_BY_INTEGRIN	0.463825295	1.254402495	0.20567141	0.031989241
ENDODERM_DEVELOPMENT	0.096361791	0.642176236	0.001240203	0.031716471
POSITIVE_REGULATION_OF_PROTEIN_DEPHOSPHORYLATION	0.832713185	0.367326991	0	0.029885185
CYTOPLASMIC_STRESS_GRANULE	0.596811164	0.808588392	0.008273135	0.029054359
NEGATIVE_REGULATION_OF_LYMPHOCYTE_MEDIATED_IMMUNITY	0.715286672	0.855944827	0.001720997	0.028995252
PHAGOSOME_MATURATION	0.979488356	0.044463534	0	0.028985549
PHOSPHATASE_ACTIVATOR_ACTIVITY	0.222556256	0.707300709	0	0.028921498
POSITIVE_REGULATION_OF_INTERLEUKIN_1_PRODUCTION	0.835872292	0.003919728	0	0.028417609
REGULATION_OF_T_CELL_MEDIATED_CYTOTOXICITY	1.555760034	0	0.040802228	0.027905656
TRANSFERASE_ACTIVITY_TRANSFERRING_PENTOSYL_GROUPS	0.715162596	0.09620605	0	0.027552165
PROTEIN_TRANSPORT_WITHIN_LIPID_BILAYER	0.864693029	0.339475235	0.195227314	0.027366988
MITOCHONDRIAL_CALCIUM_ION_TRANSMEMBRANE_TRANSPORT	0.887811229	0.835207005	0.409280092	0.02719332
THYMOCYTE_APOPTOTIC_PROCESS	0.873170028	0.659465982	0.090793472	0.026623284
INTERSTRAND_CROSS_LINK_REPAIR	0.836452942	0.500759371	0.207438899	0.026557471
POSITIVE_REGULATION_OF_INTERLEUKIN_2_PRODUCTION	0.955614975	0.311163811	0.21595487	0.026534637
ENDODERM_FORMATION	0.279974645	0.701596487	0.097788991	0.025780364
RESPONSE_TO_HYPEROXIA	0.539566605	1.044687165	0	0.025709978
BASAL_PLASMA_MEMBRANE	0.037074347	0.875291131	0.171559755	0.025597655
PHAGOSOME_ACIDIFICATION	1.371191836	0.000816485	0	0.025557809
T_CELL_CHEMOTAXIS	0.468918683	0.76146633	0.436356702	0.025517645
EXON_EXON_JUNCTION_COMPLEX	0.63903364	0	0.08660942	0.02539904
ERROR_FREE_TRANSLESION_SYNTHESIS	1.304362583	0.434478261	0.654990033	0.025202522
REGULATION_OF_FIBROBLAST_GROWTH_FACTOR_RECEPTOR_SIGNALING_PATHWAY	0.528980351	0.607019371	0.010440492	0.025137789
VENTRAL_SPINAL_CORD_DEVELOPMENT	0.210846368	0.679207657	0.243754172	0.024603718
TRANSFERRIN_TRANSPORT	0.827221489	0	0	0.024536639
CHLORIDE_CHANNEL_ACTIVITY	0.609093423	0.266751152	0.169023033	0.024349675
HEPARAN_SULFATE_PROTEOGLYCAN_BINDING	3.301029996	0.681240035	0.218785713	0.023035766
REGULATION_OF_PH	0.766317358	0.417973633	0.039498019	0.022451428
POSITIVE_REGULATION_OF_PHOSPHOPROTEIN_PHOSPHATASE_ACTIVITY	2.196737814	0.175514964	0	0.022120899
3_5_CYCLIC_GMP_PHOSPHODIESTERASE_ACTIVITY	0.200039782	0.029359679	0.906870721	0.022081874
NUCLEOTIDE_BINDING_DOMAIN_LEUCINE_RICH_REPEAT_CONTAINING_RECEPTOR_SIGNALING_PATHWAY	1.090800003	0.571597824	0.031440123	0.02193764
AXON_INITIAL_SEGMENT	0.001259367	0.681758536	0.446571182	0.020972362
POSITIVE_T_CELL_SELECTION	1.439356537	0.561434236	0.192213026	0.020956091
SNORNA_BINDING	0.000562732	0	1.012481742	0.020626894
RESPONSE_TO_ARSENIC_CONTAINING_SUBSTANCE	0.685835263	0.003949091	0.216846111	0.019978893
ENERGY_COUPLED_PROTON_TRANSPORT_DOWN_ELECTROCHEMICAL_GRADIENT	0.820606818	0.675178551	0.105146277	0.019966388
CELL_CELL_ADHESION_MEDIATED_BY_INTEGRIN	0.275563144	1.27137355	0.100527729	0.019908933
POSITIVE_REGULATION_OF_NF_KAPPAB_TRANSCRIPTION_FACTOR_ACTIVITY	0.317658822	0.661885499	0.136080247	0.019779872
NAD_BIOSYNTHESIS_VIA_NICOTINAMIDE_RIBOSIDE_SALVAGE_PATHWAY	0.448797071	0.983198381	0.414987874	0.019622682
REGULATION_OF_GLOMERULUS_DEVELOPMENT	0.816625483	0.105888641	0	0.019550966
PROTEIN_HYDROXYLATION	0.714242354	0.023584905	0.401711903	0.019401621
NEGATIVE_REGULATION_OF_CALCIUM_ION_TRANSMEMBRANE_TRANSPORT	0.002853706	0.644784331	0.54025678	0.019320956
RECEPTOR_ANTAGONIST_ACTIVITY	0.000514161	0.70938498	0	0.018929485
DNA_SECONDARY_STRUCTURE_BINDING	0.188926304	0.727945572	0	0.018319991
ACETYLGALACTOSAMINYLTRANSFERASE_ACTIVITY	0.791608391	0.505532604	0.130570469	0.018210558
RECEPTOR_CATABOLIC_PROCESS	0.034002383	0.679923186	0.220774549	0.018085759
LIVER_MORPHOGENESIS	0.701249333	0.837750825	0	0.017921075
VESICLE_COAT	0.639630114	0.571333845	0.20510622	0.017440238
CILIUM_MOVEMENT	0.179310926	0.670903506	0	0.017052225
THYROID_GLAND_DEVELOPMENT	0.041425448	0.980238939	0.16441612	0.016922046
REGULATION_OF_PROTEIN_AUTOPHOSPHORYLATION	1.026720932	0.230327041	0.011939653	0.016248656
CYSTEINE_TYPE_ENDOPEPTIDASE_INHIBITOR_ACTIVITY_INVOLVED_IN_APOPTOTIC_PROCESS	0.002716172	0.613249056	0	0.016216277
RESPONSE_TO_FLUID_SHEAR_STRESS	0.104712266	0.727462501	0.004220065	0.015857349
NEGATIVE_REGULATION_OF_STEM_CELL_DIFFERENTIATION	0.203105448	0.674049131	0	0.015469491
INTERLEUKIN_1_PRODUCTION	0.630165046	0.096196207	0	0.015457219
NEGATIVE_REGULATION_OF_CELL_AGING	0.002953538	0.642076391	0.250477198	0.014930342
NATURAL_KILLER_CELL_DIFFERENTIATION	1.547373029	0.679748872	0.091001943	0.014866088
RECYCLING_ENDOSOME_MEMBRANE	0.793032502	0.328934401	0	0.014518109
EPITHELIAL_TO_MESENCHYMAL_TRANSITION_INVOLVED_IN_ENDOCARDIAL_CUSHION_FORMATION	0.008771908	0.710740215	0	0.014246603
RETROGRADE_TRANSPORT_ENDOSOME_TO_PLASMA_MEMBRANE	0.245935624	0.612932436	0.287679384	0.014195728
SUBSTRATE_DEPENDENT_CELL_MIGRATION	1.089119895	0.580298496	0.276957687	0.014101852
PROTON_TRANSPORTING_V_TYPE_ATPASE_COMPLEX	1.515542747	0	0	0.012909557
LATE_ENDOSOME_MEMBRANE	0.603682503	0.260167552	0.083606241	0.012099784
PLATELET_DERIVED_GROWTH_FACTOR_RECEPTOR_BETA_SIGNALING_PATHWAY	1.409591004	0.103232799	0.121790227	0.011888677
NEGATIVE_REGULATION_OF_AXON_EXTENSION	1.113199964	0.09059477	0.03606501	0.011735295
CD4_POSITIVE_OR_CD8_POSITIVE_ALPHA_BETA_T_CELL_LINEAGE_COMMITMENT	0.547507819	0.727604963	0.325418312	0.011710532
CO_RECEPTOR_BINDING	0.034616418	0.837403545	0	0.010684585
BONE_MATURATION	0.87390413	0.164306639	0.7929033	0.010054097
REGULATION_OF_ODONTOGENESIS	0	1.036060432	0	0.010040319
PHOSPHATIDYLINOSITOL_3_PHOSPHATE_BIOSYNTHETIC_PROCESS	0.866381585	0.034729071	0.003151705	0.009590412
NEGATIVE_REGULATION_OF_CELLULAR_SENESCENCE	0.004886338	0.683756051	0.202774055	0.00944221
EXTRACELLULAR_VESICLE_BIOGENESIS	0.58405592	0.780912735	0.361411136	0.009240155
ENDODERMAL_CELL_FATE_COMMITMENT	0.01074118	1.261897089	0.356130384	0.009133195
REGULATION_OF_T_CELL_CHEMOTAXIS	0.105189765	0.613290733	0.33194362	0.009097927
REGULATION_OF_RUFFLE_ASSEMBLY	0.433871326	0.762291171	0.006591195	0.009053736
MAINTENANCE_OF_CELL_POLARITY	0.338046688	0.732248277	0	0.009037266
REGULATION_OF_CELL_ADHESION_MEDIATED_BY_INTEGRIN	0.00657197	0.728758366	0.336272377	0.008416089
NEGATIVE_REGULATION_OF_B_CELL_ACTIVATION	0.838539398	0.571886759	0.123097703	0.00795988
HISTONE_MRNA_METABOLIC_PROCESS	1.243948567	0.004414875	0.202721723	0.007731301
REGULATION_OF_GLIAL_CELL_MIGRATION	0.216411141	0.744004972	0.327886175	0.007518308
REGULATION_OF_THYMOCYTE_APOPTOTIC_PROCESS	0.621812392	0.60219407	0	0.007120049
REGULATION_OF_PLATELET_DERIVED_GROWTH_FACTOR_RECEPTOR_SIGNALING_PATHWAY	1.169994331	0.161980196	0.115596164	0.007089054
RESPONSE_TO_X_RAY	0.7464216	0.15328699	0.100290733	0.007086503
PLASMINOGEN_ACTIVATION	0.992557427	0.525294483	0	0.007061222
POSITIVE_REGULATION_OF_CELL_KILLING	1.057376083	0.053129923	0.191658083	0.006998987
CILIUM_MOVEMENT_INVOLVED_IN_CELL_MOTILITY	0.01969985	0.606660415	0.367079758	0.006998678
RESPONSE_TO_INCREASED_OXYGEN_LEVELS	0.412820198	0.791870286	0	0.006985218
CALCIUM_ACTIVATED_POTASSIUM_CHANNEL_ACTIVITY	0.818923562	0.067714367	0	0.006957224
REGULATION_OF_VESICLE_FUSION	0.327309873	0.727223646	0.078061104	0.006950927
PROTEIN_TARGETING_TO_VACUOLE	0.855268852	0.022766235	0.171078272	0.006423583
VESICLE_FUSION_TO_PLASMA_MEMBRANE	0.598262443	0.681672577	0.210208607	0.006395287
NUCLEAR_LOCALIZATION_SEQUENCE_BINDING	0.019842538	0.980410051	0	0.006160702
TOOTH_MINERALIZATION	0.000247514	0.728673698	0.132370728	0.006147575
POSITIVE_REGULATION_OF_PRI_MIRNA_TRANSCRIPTION_BY_RNA_POLYMERASE_II	0.087332582	0.858994061	0.000632467	0.006112118
CYTOPLASMIC_MICROTUBULE_ORGANIZATION	0.708929419	0.61151601	0.006166799	0.006093928
CYTOPLASMIC_MRNA_PROCESSING_BODY_ASSEMBLY	0.63216066	0.525338681	0	0.006060236
ANIMAL_ORGAN_MATURATION	0.76206502	0.012179749	0.542925506	0.005673211
NEGATIVE_REGULATION_OF_CD4_POSITIVE_ALPHA_BETA_T_CELL_DIFFERENTIATION	0.062482228	0.711707504	0	0.005459483
MICROFILAMENT_MOTOR_ACTIVITY	0.322448542	0.711201589	0.475278376	0.005116144
NEGATIVE_REGULATION_OF_LEUKOCYTE_CHEMOTAXIS	0.106240512	0.675661852	0.399456234	0.004814353
PHOSPHATIDYLINOSITOL_3_4_BISPHOSPHATE_BINDING	1.33797914	0.012250012	0.545989879	0.00479349
LOW_DENSITY_LIPOPROTEIN_PARTICLE_BINDING	0.565881079	0.642726908	0	0.004650876
INNERVATION	0.864488834	0.013539529	0	0.004286705
NF_KAPPAB_BINDING	0.099755638	0.729730851	0	0.004218297
REGULATION_OF_INTERLEUKIN_4_PRODUCTION	0.632463167	0.575458618	0	0.003861272
DIGESTIVE_SYSTEM_PROCESS	0.714495192	0.012113811	0.160259318	0.003853516
L_ASCORBIC_ACID_BINDING	2.288795382	0	0.220067126	0.003818403
NEGATIVE_REGULATION_OF_FIBROBLAST_GROWTH_FACTOR_RECEPTOR_SIGNALING_PATHWAY	0.614409651	0.252120199	0	0.003809549
AMELOGENESIS	0.221666789	0.60934846	0	0.003487916
REGULATION_OF_RYANODINE_SENSITIVE_CALCIUM_RELEASE_CHANNEL_ACTIVITY	0	0.613460835	0.01444719	0.003474888
U1_SNRNP	0	0.612687268	0.093584066	0.00330819
REGULATION_OF_CARTILAGE_DEVELOPMENT	0.087348433	0.604762729	0	0.003303442
CYTOPLASMIC_TRANSLATION	0.630597065	0.071816328	0.202099578	0.003109755
GLUCOSYLTRANSFERASE_ACTIVITY	1.296146939	0.009790609	0	0.003104261
CLATHRIN_VESICLE_COAT	0.763816339	0.449471781	0.137382757	0.002986928
INTERLEUKIN_10_PRODUCTION	0.699185251	0.011410991	0.024306958	0.002967251
REGULATION_OF_PROTEIN_DEACETYLATION	0.268311133	0.612343698	0.123422283	0.00294718
CORTICOSTEROID_RECEPTOR_SIGNALING_PATHWAY	0.540934638	1.2365697	0	0.002938366
TYPE_2_IMMUNE_RESPONSE	0.049017708	0.683026168	0	0.00293443
REGULATION_OF_TRANSLATION_IN_RESPONSE_TO_STRESS	0.542229279	0.675741792	0	0.002744929
OLFACTORY_LOBE_DEVELOPMENT	0.636503058	0.04448403	0.011698129	0.002712995
ORGANISM_EMERGENCE_FROM_PROTECTIVE_STRUCTURE	1.222839709	0.552068621	0.101086961	0.002611562
CLATHRIN_COAT_ASSEMBLY	1.188645884	0.492111058	0.010328744	0.002551814
POSITIVE_REGULATION_OF_PROTEIN_MATURATION	0.662746234	0	0.356569947	0.002073137
SOLUTE_PROTON_ANTIPORTER_ACTIVITY	0.485172158	0.753430347	0.100428468	0.001679315
ENDONUCLEASE_ACTIVITY_ACTIVE_WITH_EITHER_RIBO_OR_DEOXYRIBONUCLEIC_ACIDS_AND_PRODUCING_3_PHOSPHOMONOESTERS	0.002736887	0.731570945	0	0.001569842
LOW_DENSITY_LIPOPROTEIN_PARTICLE_CLEARANCE	0.331423576	0.612825737	0.105218207	0.001548368
DNA_POLYMERASE_BINDING	0.685834758	0	4.78E-07	1.82E-05
PHOSPHATIDYLINOSITOL_3_5_BISPHOSPHATE_BINDING	1.236570621	0.001409224	0.829470396	0
MYOSIN_II_COMPLEX	0.017254333	0.109730256	0.792274637	0
CLATHRIN_COAT_OF_ENDOCYTIC_VESICLE	1.415794581	0.254995982	0.324735933	0
CD4_POSITIVE_ALPHA_BETA_T_CELL_LINEAGE_COMMITMENT	0.651832828	0.986013943	0.295850728	0
POSITIVE_REGULATION_OF_HISTONE_DEACETYLATION	0	0.651255554	0.196091821	0
TRANSFORMING_GROWTH_FACTOR_BETA_PRODUCTION	0.656558732	0.443596357	0.168164222	0
CYTOPLASMIC_TRANSLATIONAL_INITIATION	1.960935857	0.639329844	0.100263302	0
STRUCTURAL_CONSTITUENT_OF_EYE_LENS	0.714468637	0.198378408	0.086960072	0
NEGATIVE_REGULATION_OF_INTERLEUKIN_10_PRODUCTION	0.659144393	0	0.055116841	0
RESPONSE_TO_TESTOSTERONE	0.201972451	0.839705732	0.051451558	0
POSITIVE_REGULATION_OF_PROTEIN_DEACETYLATION	0	0.673393527	0.046268811	0
CLATHRIN_COATED_ENDOCYTIC_VESICLE_MEMBRANE	0.649043806	0.305441041	0.040975665	0
MACROPHAGE_CYTOKINE_PRODUCTION	0.269542873	0.71249163	0.030035201	0
CLATHRIN_COAT_OF_COATED_PIT	1.112988209	0.49405626	0.030019732	0
REGULATION_OF_T_HELPER_17_TYPE_IMMUNE_RESPONSE	0.65699607	0.677681139	0.011589148	0
POSITIVE_REGULATION_OF_ANTIGEN_RECEPTOR_MEDIATED_SIGNALING_PATHWAY	0.985708219	0.524052128	0.005118499	0
SPLEEN_DEVELOPMENT	0.008272759	0.943685123	0	0
ENAMEL_MINERALIZATION	0.000216028	0.840386462	0	0
REGULATION_OF_TYPE_2_IMMUNE_RESPONSE	0.002762804	0.770975778	0	0
NEGATIVE_REGULATION_OF_T_HELPER_CELL_DIFFERENTIATION	0.001327886	0.770521405	0	0
CD4_POSITIVE_ALPHA_BETA_T_CELL_CYTOKINE_PRODUCTION	0.003309131	0.769429187	0	0
LEFT_RIGHT_PATTERN_FORMATION	0.002320784	0.73086113	0	0
PATTERN_RECOGNITION_RECEPTOR_ACTIVITY	0.501334958	0.729106352	0	0
NEGATIVE_REGULATION_OF_ADAPTIVE_IMMUNE_RESPONSE	0.510830319	0.671069213	0	0
CLATHRIN_ADAPTOR_COMPLEX	0.851975576	0.642684693	0	0
NEGATIVE_REGULATION_OF_CD4_POSITIVE_ALPHA_BETA_T_CELL_ACTIVATION	0.116462229	0.641232373	0	0
NEGATIVE_REGULATION_OF_INTERFERON_GAMMA_PRODUCTION	0.050333109	0.639936848	0	0
AP_TYPE_MEMBRANE_COAT_ADAPTOR_COMPLEX	0.725154016	0.603875745	0	0
FLEMMING_BODY	1.237016487	0.381008751	0	0
REGULATION_OF_DNA_DAMAGE_RESPONSE_SIGNAL_TRANSDUCTION_BY_P53_CLASS_MEDIATOR	0.786725117	0.331450415	0	0
ALPHA_BETA_T_CELL_PROLIFERATION	0.835525678	0.130011073	0	0
POSITIVE_REGULATION_OF_ALPHA_BETA_T_CELL_PROLIFERATION	1.41603849	0.004703358	0	0
POSITIVE_REGULATION_OF_T_CELL_MEDIATED_IMMUNITY	0.604298511	0.002444999	0	0
LAMIN_BINDING	1.299222753	0.000109586	0	0
GASTRIC_ACID_SECRETION	1.390012396	0	0	0
REGULATION_OF_DIGESTIVE_SYSTEM_PROCESS	0.840796545	0	0	0
POSITIVE_REGULATION_OF_INTERLEUKIN_10_PRODUCTION	0.703226688	0	0	0
DENDRITIC_SPINE_MAINTENANCE	0.60459441	0	0	0
