# Supplementary material for: Genetics of retroactive measures of stress response in pigs before and after exposure to a disease challenge
Source: G3 (Bethesda). 2026 Jan 13;16(3):jkag005. doi: 10.1093/g3journal/jkag005 (PMC12958817; doi:10.1093/g3journal/jkag005)
Supplement: jkag005_Supplementary_Data [file jkag005_supplementary_data.zip › Supplemental_Table_5_G3-2025-406427.csv]

NAME	GO_IDs	Cortisol	Cortisone	DHEA	DHEA-S
TUBULIN_DEACETYLATION	GO:0090042	0.759633119	0.257935137	0.095528567	0.384624628
REGULATION_OF_SMOOTH_MUSCLE_CELL_CHEMOTAXIS	GO:0014910	0.774758091	0.071537856	0.21979304	0.38362501
REGULATION_OF_EATING_BEHAVIOR	GO:0006000	0.627479867	-0.022421748	0.237496915	0.38299112
POSITIVE_REGULATION_OF_HUMORAL_IMMUNE_RESPONSE_MEDIATED_BY_CIRCULATING_IMMUNOGLOBULIN	GO:0035304	2.698396897	0.049301033	0.179523859	0.381554523
FRUCTOSE_METABOLIC_PROCESS	GO:0033601	0.727358565	-0.503573886	0.237132383	0.378557405
ADENOSINE_TO_INOSINE_EDITING	GO:0033327	0.628174871	0.078629801	0	0.352514953
REGULATION_OF_PROTEIN_TYROSINE_PHOSPHATASE_ACTIVITY	GO:0008331	0.762819582	-0.061018707	0.166122046	0.344809722
POSITIVE_REGULATION_OF_MAMMARY_GLAND_EPITHELIAL_CELL_PROLIFERATION	GO:0098918	0.65417617	-0.060144923	0.228477852	0.344755868
LEYDIG_CELL_DIFFERENTIATION	GO:0099571	0.646778504	0.222104914	0	0.343021217
MEMBRANE_RAFT_LOCALIZATION	GO:0070544	0.678711091	-0.007628721	-0.078385899	0.342686306
MEMBRANE_RAFT_DISTRIBUTION	GO:0046930	0.631659534	0.287372182	0.049317818	0.341667897
REGULATION_OF_CYTOPLASMIC_TRANSLATIONAL_INITIATION	GO:0033129	0.76478461	-0.056888183	-0.143981783	0.340756003
SCAR_COMPLEX	GO:0002082	0.627031947	-0.262499642	0.241353184	0.340558362
REGULATION_OF_ATP_BIOSYNTHETIC_PROCESS	GO:0099547	0.815193057	-0.235216131	0.097554947	0.340254795
MYELIN_SHEATH_ADAXONAL_REGION	GO:0031643	0.865643058	-0.098477983	0.257761472	0.336799602
REPLICATIVE_SENESCENCE	GO:0034720	0.686799702	-0.008887919	-0.084558136	0.336346784
NEGATIVE_REGULATION_OF_B_CELL_PROLIFERATION	GO:0045349	0.798552129	-0.075311946	0.177691341	0.325480884
VOLTAGE_GATED_CHLORIDE_CHANNEL_ACTIVITY	GO:1990904	0.681224526	0.049237136	0.055405684	0.324651676
TRANSFORMING_GROWTH_FACTOR_BETA_ACTIVATION	GO:2000484	0.681791723	-0.124755792	0.112207358	0.324594945
CELLULAR_POTASSIUM_ION_HOMEOSTASIS	GO:0003084	0.435400257	-0.789184079	0.217057324	0.324194676
VOLTAGE_GATED_SODIUM_CHANNEL_COMPLEX	GO:0070008	0.645707889	0.041849988	-0.004665652	0.323225336
PHOSPHATIDYLCHOLINE_CATABOLIC_PROCESS	GO:0045410	0.72367225	-0.053605759	0	0.322456207
REGULATION_OF_SALIVA_SECRETION	GO:0021960	0.782035255	0.221964114	0.03089367	0.320514286
TELOMERASE_HOLOENZYME_COMPLEX_ASSEMBLY	GO:0097441	0.681151448	-0.302065319	0.225504786	0.316127362
FANCONI_ANAEMIA_NUCLEAR_COMPLEX	GO:0043967	0.1971783	-0.723973283	0.046959543	0.308565051
REGULATION_OF_T_CELL_MEDIATED_CYTOTOXICITY	GO:0045351	0.778214645	-0.072743	0.157380028	0.30802351
ADHERENS_JUNCTION_MAINTENANCE	GO:0005665	0.818592068	0.264360227	0.226709087	0.307754621
LAMIN_BINDING	GO:0034235	0.857999821	0.116378164	0.261036094	0.302784436
TRANSMEMBRANE_RECEPTOR_PROTEIN_PHOSPHATASE_ACTIVITY	GO:0033128	0.680822835	-0.161537307	-0.026114778	0.293245957
REGULATION_OF_VASCULAR_SMOOTH_MUSCLE_CELL_DIFFERENTIATION	GO:0045990	0.66594381	-0.009673668	-0.05623414	0.291672258
HIGH_VOLTAGE_GATED_CALCIUM_CHANNEL_ACTIVITY	GO:1904428	0.725899675	0.260570624	-0.132562407	0.291092555
TROPOMYOSIN_BINDING	GO:0006957	0.985410878	0.255700209	0.228002198	0.288545072
STRUCTURAL_CONSTITUENT_OF_SYNAPSE	GO:1990454	0.819615891	-0.033299256	0.137616672	0.286408111
POSTSYNAPTIC_CYTOSKELETON	GO:0070765	0.727174566	-0.29323333	0.016059781	0.275603446
HISTONE_H3_K36_DEMETHYLATION	GO:1904259	0.766654563	-0.26660867	0.466210179	0.275506382
PORE_COMPLEX	GO:0031114	0.686350762	0.089413264	0.155406928	0.275055398
POSITIVE_REGULATION_OF_HISTONE_PHOSPHORYLATION	GO:0010172	1.362257173	-0.183853592	0.231452836	0.274751172
REGULATION_OF_OXIDATIVE_PHOSPHORYLATION	GO:0002162	0.246753784	0.093135743	1.085485222	0.272369209
REGULATION_OF_TRANSLATION_AT_SYNAPSE_MODULATING_SYNAPTIC_TRANSMISSION	GO:0030628	1.34721624	-0.016159473	-0.004733981	0.271632093
POSITIVE_REGULATION_OF_MYELINATION	GO:0071500	0.631949223	-0.019253761	-0.100260763	0.271566948
APICAL_CORTEX	GO:0007026	0.613110042	0.091632664	0.20337916	0.271534128
MICROTUBULE_MINUS_END_BINDING	GO:0018344	0.809879336	0.163250092	-0.036981716	0.268187941
HISTONE_DEMETHYLASE_ACTIVITY_H3_K36_SPECIFIC_	GO:0046015	0.687746289	0.080832635	-0.039334999	0.265075659
M7G_5_PPPN_DIPHOSPHATASE_ACTIVITY	GO:1903670	0.87531238	-0.432212262	0.250814196	0.262969055
REGULATION_OF_INTERLEUKIN_1_BIOSYNTHETIC_PROCESS	GO:0000182	1.085188153	-0.207060534	-0.079644451	0.262955886
NEGATIVE_REGULATION_OF_T_CELL_MEDIATED_IMMUNITY	GO:0014909	0.645912277	0.116100892	0.127568606	0.261523792
MESSENGER_RIBONUCLEOPROTEIN_COMPLEX	GO:0016833	0.686514642	-0.160453011	0.046233719	0.261289267
POSITIVE_REGULATION_OF_INTERLEUKIN_8_SECRETION	GO:1901894	0.627531535	-0.087836261	-0.021258414	0.260691635
REGULATION_OF_VASCULAR_SMOOTH_MUSCLE_CONTRACTION	GO:0032988	0.777196289	-0.16468359	0.085098412	0.254723105
DNA_DAMAGE_INDUCED_PROTEIN_PHOSPHORYLATION	GO:0006572	0.629633415	0.004360857	0	0.25426435
POSITIVE_REGULATION_OF_FC_RECEPTOR_MEDIATED_STIMULATORY_SIGNALING_PATHWAY	GO:0030120	0.671140552	0.062434669	0.023270053	0.253775227
SERINE_TYPE_EXOPEPTIDASE_ACTIVITY	GO:0010815	0.055190447	-0.936501663	0	0.253452357
PEPTIDYL_L_CYSTEINE_S_PALMITOYLATION	GO:0031641	0.681507573	-0.104196646	0.251909855	0.25334183
SEQUESTERING_OF_EXTRACELLULAR_LIGAND_FROM_RECEPTOR	GO:0002118	0.089904593	-0.933843501	0.007872569	0.252835577
PRIMARY_AMINE_OXIDASE_ACTIVITY	GO:0021696	0.814558399	0.082477056	0	0.25247303
POSITIVE_REGULATION_OF_INTERLEUKIN_6_BIOSYNTHETIC_PROCESS	GO:0099159	0.78465626	-0.078522379	0.233235584	0.252205731
POSITIVE_REGULATION_OF_FC_GAMMA_RECEPTOR_SIGNALING_PATHWAY_INVOLVED_IN_PHAGOCYTOSIS	GO:0019203	0.606114321	-0.153825191	0.137083163	0.251091797
PEPTIDYL_PROLINE_4_DIOXYGENASE_ACTIVITY	GO:0032182	0.667067533	0.008337855	0.145286726	0.25006601
CORTICOSPINAL_TRACT_MORPHOGENESIS	GO:0043416	0.086321255	-0.771303462	-0.01107998	0.249549386
PRESYNAPTIC_CYTOSKELETON	GO:0061097	0.799759748	-0.008632802	0.037421936	0.249299987
HISTONE_H3_S10_PHOSPHORYLATION	GO:0043415	0.223103282	-0.873550054	-0.024397357	0.249273279
INTERLEUKIN_1_BIOSYNTHETIC_PROCESS	GO:0035404	0.666959803	-0.073168836	0	0.248358404
PEPTIDYL_PROLINE_HYDROXYLATION_TO_4_HYDROXY_L_PROLINE	GO:0033176	0.850046504	-0.068391627	0	0.247781173
RNA_POLYMERASE_II_CORE_COMPLEX	GO:0046976	0.644290049	0.135496513	-0.004293876	0.244429409
OSTEOCLAST_FUSION	GO:0031956	0	-1.009896385	0	0.240262674
LOW_DENSITY_LIPOPROTEIN_PARTICLE	GO:0045821	0.685454714	-0.027395833	0.222295434	0.239458705
REGULATION_OF_HISTONE_PHOSPHORYLATION	GO:0008553	0.627201812	-0.005469655	-0.075118063	0.237640636
CARBON_CATABOLITE_REGULATION_OF_TRANSCRIPTION	GO:0004714	0.301115273	-0.776671241	-0.174836746	0.237315211
REGULATION_OF_TUBULIN_DEACETYLATION	GO:0033180	0.726193771	-0.032985532	-0.025081123	0.237034477
CELLULAR_RESPONSE_TO_ARSENIC_CONTAINING_SUBSTANCE	GO:0055012	0.003932196	-0.67557814	-0.140719364	0.235222551
POSITIVE_REGULATION_OF_HUMORAL_IMMUNE_RESPONSE	GO:0030506	0.672738461	0.19462034	0.13729461	0.234807642
COMPLEMENT_ACTIVATION_ALTERNATIVE_PATHWAY	GO:1905244	0.686322751	-0.009024248	0.227362913	0.233947938
L_TYPE_VOLTAGE_GATED_CALCIUM_CHANNEL_COMPLEX	GO:1903431	0.775915215	-0.197980824	0.459870422	0.233940309
GAMMA_SECRETASE_COMPLEX	GO:0071817	0.726262395	-0.015990832	0.004916916	0.232288644
IMMATURE_B_CELL_DIFFERENTIATION	GO:0007168	0.680059377	-0.073240851	0.121123423	0.231840774
REGULATION_OF_FC_RECEPTOR_MEDIATED_STIMULATORY_SIGNALING_PATHWAY	GO:0042609	0.682964172	-0.00150034	-0.003210175	0.225778433
OTHER_ORGANISM_MEMBRANE	GO:0071033	0.716390667	0.090652043	0.232344574	0.223757246
REGULATION_OF_BASEMENT_MEMBRANE_ASSEMBLY_INVOLVED_IN_EMBRYONIC_BODY_MORPHOGENESIS	GO:0097084	0.024246887	-0.786514757	-0.065597862	0.21999821
REGULATION_OF_MICROTUBULE_DEPOLYMERIZATION	GO:0014744	0.686967152	-0.73167299	0.136998934	0.219680671
ALPHA_N_ACETYLNEURAMINATE_ALPHA_2_8_SIALYLTRANSFERASE_ACTIVITY	GO:0048146	0	-0.682168239	0.011322614	0.21966994
REGULATION_OF_FC_GAMMA_RECEPTOR_SIGNALING_PATHWAY_INVOLVED_IN_PHAGOCYTOSIS	GO:0055010	0	-0.786902291	-0.191690427	0.218735742
RIBONUCLEOTIDE_CATABOLIC_PROCESS	GO:0090162	0.65765546	-0.118637258	0.233827569	0.216186961
MHC_CLASS_I_PROTEIN_BINDING	GO:0150076	0.687262148	-0.121424013	-0.113316536	0.215152749
EXTRACELLULAR_REGULATION_OF_SIGNAL_TRANSDUCTION	GO:0097416	0.644894693	-0.262333511	0.241858066	0.205204431
EMBRYONIC_BODY_MORPHOGENESIS	GO:0051764	0.800458184	0.017746573	0.061698703	0.204765859
NEURON_NEURON_SYNAPTIC_TRANSMISSION	GO:0071711	0.672459803	-0.156019869	0.283224908	0.204692447
NEGATIVE_REGULATION_OF_INTERLEUKIN_2_PRODUCTION	GO:0018342	0.667956948	0.262034429	-0.047419885	0.201006335
SECONDARY_ACTIVE_SULFATE_TRANSMEMBRANE_TRANSPORTER_ACTIVITY	GO:0002455	0.80081422	-0.055768586	0.086469538	0.200641086
DYSTROGLYCAN_BINDING	GO:0043220	0.729964582	0.034676968	0.477226584	0.200244518
PRE_MRNA_3_SPLICE_SITE_BINDING	GO:0006650	0.607929991	-0.130461073	0.085921785	0.198289374
CELLULAR_RESPONSE_TO_NITROSATIVE_STRESS	GO:0055003	0.730970092	0.09573418	0.03874226	0.197639879
NEGATIVE_REGULATION_OF_MICROTUBULE_DEPOLYMERIZATION	GO:0045852	0.672088688	-0.021021544	0.176935348	0.197604015
PROTEIN_GERANYLGERANYLATION	GO:0099181	0.626221469	-0.15276605	0.29144076	0.193503615
PHOSPHATIDYLINOSITOL_3_KINASE_ACTIVITY	GO:0001731	0.680782226	0.19032842	0.264604005	0.193437201
REGULATION_OF_TRANSCRIPTION_BY_GLUCOSE	GO:1903829	0.76959893	0.071489116	0.116865073	0.192354295
AGGRESOME_ASSEMBLY	GO:0034330	0.679938669	-0.07851357	0.146758402	0.191761606
REGULATION_OF_WOUND_HEALING_SPREADING_OF_EPIDERMAL_CELLS	GO:1903827	0.604610399	-0.033189017	0.19738388	0.190415306
RDNA_BINDING	GO:0017166	0.623958833	-0.180686565	0.183542164	0.190409354
POSITIVE_REGULATION_OF_CD8_POSITIVE_ALPHA_BETA_T_CELL_ACTIVATION	GO:0031694	0.77649108	-0.078358465	0	0.188329634
SMOOTH_MUSCLE_CELL_CHEMOTAXIS	GO:0002269	0.780678933	-0.1046758	-0.178931101	0.187669724
OXO_ACID_LYASE_ACTIVITY	GO:0006732	0.763174472	-0.041583917	0	0.187648349
HEPARAN_SULFATE_PROTEOGLYCAN_BINDING	GO:0005579	1.094826605	0.262431052	0.055716063	0.185419018
PROTEIN_XYLOSYLTRANSFERASE_ACTIVITY	GO:0042092	0.67926142	0.071094305	0.013600889	0.185141558
SULFATE_TRANSMEMBRANE_TRANSPORTER_ACTIVITY	GO:0035631	0.681386316	0.275914442	0	0.184727893
REGULATION_OF_CALCIUM_TRANSPORTING_ATPASE_ACTIVITY	GO:0106072	0.762297602	-0.253731992	0.781435534	0.184525107
PROTEIN_O_LINKED_FUCOSYLATION	GO:0019471	0.627703106	-0.004685205	0.227601051	0.184209646
RIBONUCLEOPROTEIN_COMPLEX_DISASSEMBLY	GO:0061900	0.683909118	-0.089654957	-0.181754372	0.179127775
TYROSINE_CATABOLIC_PROCESS	GO:0009134	0.041565689	-0.243168009	1.39910118	0.179039681
VOLTAGE_GATED_ANION_CHANNEL_ACTIVITY	GO:0072013	0.870911287	0.053022282	0.227096464	0.178720648
MELANOSOME_ASSEMBLY	GO:0030951	0.687196057	0.22083997	0.213741413	0.178568792
NUCLEOSIDE_BISPHOSPHATE_CATABOLIC_PROCESS	GO:0006359	0.682089488	-0.155156426	-0.038631831	0.178544709
RESPONSE_TO_GRANULOCYTE_MACROPHAGE_COLONY_STIMULATING_FACTOR	GO:0036089	0.628132294	0.122586897	0.231678635	0.17815724
AP_4_ADAPTOR_COMPLEX	GO:0106083	0.607644867	-0.007573095	0.099190335	0.176205776
BRADYKININ_CATABOLIC_PROCESS	GO:0032703	2.045097093	0.307410413	0.116587234	0.176083987
NEGATIVE_REGULATION_OF_CELL_KILLING	GO:0050855	0.703620924	0.033791133	-0.071025278	0.175701114
POSITIVE_REGULATION_OF_ADENYLATE_CYCLASE_ACTIVATING_G_PROTEIN_COUPLED_RECEPTOR_SIGNALING_PATHWAY	GO:0071712	0.628506959	-0.209114348	0	0.175653591
REGULATION_OF_MYELINATION	GO:0072311	0.681733033	0.07418904	0.228532389	0.173248161
POSITIVE_REGULATION_OF_ANTIGEN_RECEPTOR_MEDIATED_SIGNALING_PATHWAY	GO:0006182	0.683038581	0.008055761	0.178473109	0.171248654
AGGRESSIVE_BEHAVIOR	GO:0035905	0.017559986	-0.939791942	0	0.171092356
CEREBELLAR_GRANULAR_LAYER_DEVELOPMENT	GO:0045110	0.904251487	0.008568525	0.048133246	0.170349252
REGULATION_OF_MODIFICATION_OF_POSTSYNAPTIC_STRUCTURE	GO:0070245	0.972364301	0.264320189	0.115443501	0.167375951
CARBOHYDRATE_PHOSPHATASE_ACTIVITY	GO:0048790	0.709728685	-0.174673509	0.347607938	0.167304208
RESPONSE_TO_INSECTICIDE	GO:0045762	0.655005497	0.183388176	0.00747156	0.16644232
MUTLALPHA_COMPLEX_BINDING	GO:0030507	0.754399051	0.297316371	-0.025708412	0.166192294
SYNAPTIC_CLEFT	GO:0071361	0.654541791	0.166527595	0.126513154	0.165671888
POSITIVE_REGULATION_OF_CELL_GROWTH_INVOLVED_IN_CARDIAC_MUSCLE_CELL_DEVELOPMENT	GO:0046527	0.709523568	-0.085689932	-0.068878034	0.163196058
T_CELL_SELECTION	GO:1900118	0.723998263	-0.082616131	-0.079865555	0.162847211
REGULATION_OF_SKELETAL_MUSCLE_TISSUE_REGENERATION	GO:0071878	0.331110556	-0.781010666	0.374348808	0.161718595
NEGATIVE_REGULATION_OF_MICROGLIAL_CELL_ACTIVATION	GO:0032835	0.870100647	-0.177914471	0.260388974	0.160619381
NEURONAL_ACTION_POTENTIAL_PROPAGATION	GO:0046961	0.866155309	-0.0027802	-0.040485937	0.160198458
NEGATIVE_REGULATION_OF_PEPTIDYL_CYSTEINE_S_NITROSYLATION	GO:0034755	1.085821599	0.1416244	-0.006402352	0.158936564
NEGATIVE_REGULATION_OF_PROTEIN_TYROSINE_KINASE_ACTIVITY	GO:0050861	0.064468199	-0.831061699	-0.022883368	0.154558668
POSITIVE_REGULATION_OF_SKELETAL_MUSCLE_TISSUE_REGENERATION	GO:0071677	0.605722878	0.129683472	0.17451757	0.152830089
UDP_XYLOSYLTRANSFERASE_ACTIVITY	GO:0017014	0.272831469	-0.737432971	0.06384656	0.149187491
HISTONE_SERINE_PHOSPHORYLATION	GO:0055059	0.728416701	-0.437078233	-0.221587405	0.14857873
TOXIN_BIOSYNTHETIC_PROCESS	GO:0036057	0.814992104	0.136738659	0.11660736	0.147333239
CELLULAR_RESPONSE_TO_LEUCINE	GO:0015937	0.679525727	-0.354777365	-0.065973014	0.146255928
VACUOLAR_PROTON_TRANSPORTING_V_TYPE_ATPASE_COMPLEX	GO:0000815	0.959643038	-0.109983897	0.103572155	0.144127011
CELLULAR_RESPONSE_TO_X_RAY	GO:0034663	0.414487158	-0.825429346	0	0.143455099
HISTONE_METHYLTRANSFERASE_ACTIVITY_H3_K27_SPECIFIC_	GO:0021683	0.94721692	0.08983539	0	0.140451059
MEDIUM_CHAIN_FATTY_ACID_COA_LIGASE_ACTIVITY	GO:0018103	0.227785384	0.140816113	0.664180031	0.139161555
POSITIVE_REGULATION_OF_BONE_DEVELOPMENT	GO:0006390	0.606563969	0.062308024	0.09915308	0.138820553
PURINE_DEOXYRIBONUCLEOTIDE_CATABOLIC_PROCESS	GO:0090383	0.683148909	-0.058653447	-0.025842362	0.136978008
VOLUNTARY_MUSCULOSKELETAL_MOVEMENT	GO:0046950	1.315500956	0.213728291	0.005187893	0.135739363
POSITIVE_REGULATION_OF_GLYCOLYTIC_PROCESS	GO:0010754	0	-0.727662884	0.013248669	0.133369674
PROTON_EXPORTING_ATPASE_ACTIVITY	GO:0072014	0.961159965	0.020953995	-0.333973143	0.13250246
TRANSMEMBRANE_RECEPTOR_PROTEIN_TYROSINE_KINASE_ADAPTOR_ACTIVITY	GO:0180036	0.605757812	-0.164588709	0.228012095	0.13161771
THYMIC_T_CELL_SELECTION	GO:0048096	0.723995894	0.222751841	0.073148667	0.128885972
PROTON_TRANSPORTING_V_TYPE_ATPASE_COMPLEX	GO:0004720	0.683900455	0.010051208	0.22807418	0.128732404
POSITIVE_REGULATION_OF_B_CELL_MEDIATED_IMMUNITY	GO:1901568	0.627361468	-0.020938467	-0.000428882	0.128595935
VENTRICULAR_CARDIAC_MUSCLE_CELL_DIFFERENTIATION	GO:1904353	0.614696229	-0.032185726	0.023392428	0.128581722
ANKYRIN_BINDING	GO:0034385	0.704674941	-0.04713581	-0.196409066	0.128000276
VIRION_ATTACHMENT_TO_HOST_CELL	GO:0042627	0.812009311	-0.016097845	-0.179255126	0.127291679
ERROR_FREE_TRANSLESION_SYNTHESIS	GO:0070327	0.683724161	0.166905249	0.585734628	0.126186722
PROCOLLAGEN_PROLINE_4_DIOXYGENASE_ACTIVITY	GO:0002920	0.606766963	0.277428183	-0.097168522	0.125147306
MEMBRANE_RAFT_ORGANIZATION	GO:0033602	0.331498424	-0.820423393	0.095573089	0.123078157
REGULATION_OF_MODIFICATION_OF_SYNAPTIC_STRUCTURE	GO:0045607	0	-0.88491362	0.067982789	0.123070413
POSITIVE_REGULATION_OF_CELL_MATURATION	GO:0043954	0.642884361	-0.121392417	0.054974799	0.12305371
MMXD_COMPLEX	GO:1900181	0.091644216	-0.778677639	-0.024828387	0.122779647
RECEPTOR_GUANYLYL_CYCLASE_SIGNALING_PATHWAY	GO:0070234	0.77610782	0.272527308	0.010847144	0.121732048
CD4_RECEPTOR_BINDING	GO:0035726	0.608285293	0.007775601	0	0.119814875
CALCIUM_MEDIATED_SIGNALING_USING_INTRACELLULAR_CALCIUM_SOURCE	GO:0045945	1.542559053	-0.165285119	0.116976885	0.113056829
NUCLEAR_RETENTION_OF_PRE_MRNA_AT_THE_SITE_OF_TRANSCRIPTION	GO:0051998	0.041617469	-1.204549125	0.013634691	0.111512929
VASCULAR_SMOOTH_MUSCLE_CELL_DEVELOPMENT	GO:0050859	0.711575862	0.012175729	-0.001368984	0.11137554
POSITIVE_REGULATION_OF_MUSCLE_ADAPTATION	GO:0018057	0.671741323	0.015449735	0.231130016	0.110923595
NEGATIVE_REGULATION_OF_LYMPHOCYTE_MIGRATION	GO:0045792	0.845436174	-0.174324802	0.23754678	0.110405749
POSITIVE_REGULATION_OF_ASTROCYTE_ACTIVATION	GO:0043633	0.68674012	-0.166666201	0.229313346	0.10889259
VENTRICULAR_CARDIAC_MUSCLE_CELL_DEVELOPMENT	GO:2000609	0.799313296	0.264704869	0	0.108150007
ESTABLISHMENT_OF_EPITHELIAL_CELL_APICAL_BASAL_POLARITY	GO:0001002	1.540106071	-0.468259857	-0.009396297	0.107481165
DENSE_BODY	GO:1900222	0.01926778	-1.010971465	0.154329689	0.106056627
NUCLEOSIDE_TRIPHOSPHATE_CATABOLIC_PROCESS	GO:0036035	0.640723068	0.090103461	0.085482208	0.104854032
REGULATION_OF_INTERLEUKIN_12_SECRETION	GO:0003697	0	-0.773728014	0	0.104105567
NEUROINFLAMMATORY_RESPONSE	GO:0046951	1.087133863	0.251831594	0	0.099656362
LEWY_BODY	GO:1903429	0.826380731	0.175645229	0.227613301	0.098645115
DNA_REPLICATION_FACTOR_C_COMPLEX	GO:0005092	0.989534924	-0.149161364	0	0.0982148
ACTIN_CROSSLINK_FORMATION	GO:0003988	1.177505864	-0.072528088	0.013756097	0.098076464
REGULATION_OF_CELL_GROWTH_INVOLVED_IN_CARDIAC_MUSCLE_CELL_DEVELOPMENT	GO:0004383	0.677064503	0.034642743	0.013669814	0.095941721
BASEMENT_MEMBRANE_ASSEMBLY	GO:1902473	0.64104	0.140856477	0.154305959	0.095562752
REGULATION_OF_ADENYLATE_CYCLASE_ACTIVATING_ADRENERGIC_RECEPTOR_SIGNALING_PATHWAY_INVOLVED_IN_HEART_PROCESS	GO:0035333	0.682764994	-0.264921048	0.103919439	0.095556474
PRENYLATION	GO:0072010	0.627124803	0.090286327	0.152778268	0.095454939
HUMORAL_IMMUNE_RESPONSE_MEDIATED_BY_CIRCULATING_IMMUNOGLOBULIN	GO:0001006	1.517408113	-0.73478446	0.138338605	0.094930511
SCHMIDT_LANTERMAN_INCISURE	GO:0071415	0.670687198	0.152678428	0.191590499	0.094046777
CARDIOLIPIN_METABOLIC_PROCESS	GO:2000108	0.628638949	0.144061229	-0.004852322	0.093248451
REGULATION_OF_INORGANIC_ANION_TRANSMEMBRANE_TRANSPORT	GO:0044764	0.005876607	-0.112817099	0.653135603	0.091897366
CARDIAC_MYOFIBRIL	GO:1904355	0.62732037	-0.092456205	-0.119335694	0.091820891
SIALIC_ACID_BINDING	GO:0010832	0.606780748	0.068461482	-0.077584133	0.08953688
PH_ELEVATION	GO:0010753	0.606374667	-0.266211293	-0.09742599	0.089500086
STRUCTURAL_CONSTITUENT_OF_PRESYNAPSE	GO:0001779	0.680866592	0.247169174	0.012958639	0.089244633
NEUTROPHIL_DIFFERENTIATION	GO:2000048	0.810284989	0.101284267	-0.014481714	0.088895842
HISTONE_MRNA_METABOLIC_PROCESS	GO:0036289	0.68092077	-0.133755324	0.011155074	0.08754539
FORMATION_OF_TRANSLATION_PREINITIATION_COMPLEX	GO:0033270	0.769925985	0.310287612	0.23712751	0.087499967
PROTEIN_TRANSPORT_INTO_MEMBRANE_RAFT	GO:0004467	0.11631357	-0.877293728	0	0.086706203
REGULATION_OF_SYSTEMIC_ARTERIAL_BLOOD_PRESSURE_BY_ENDOTHELIN	GO:0031931	0.948386945	-0.395132486	0.145410332	0.083678176
POSITIVE_REGULATION_OF_PROTEIN_LOCALIZATION_TO_CILIUM	GO:0051096	0.686244193	0.064638666	-0.100869885	0.081534381
CELL_JUNCTION_MAINTENANCE	GO:0098871	0.701506118	0.269600282	0	0.080884366
TROPONIN_I_BINDING	GO:0043305	0.979734414	0.118616918	0	0.0784784
POSITIVE_REGULATION_OF_PLASMINOGEN_ACTIVATION	GO:0031953	0.854329362	0.017701805	0.091456382	0.078145976
POSITIVE_REGULATION_OF_CHOLESTEROL_STORAGE	GO:0045086	0.966066304	-0.008234609	0.016356441	0.077670797
REGULATION_OF_PROTEIN_LOCALIZATION_TO_CILIUM	GO:0035872	0.607110453	0.182235819	-0.047381067	0.07688012
VINCULIN_BINDING	GO:1904428	0.820568202	0.273506216	-0.163096519	0.076792727
GLYCOSPHINGOLIPID_BINDING	GO:1990752	0.68583598	-0.007967183	-0.045085217	0.076554501
NEGATIVE_REGULATION_OF_NEUROINFLAMMATORY_RESPONSE	GO:0031435	0	-0.832247348	-0.185545597	0.075719251
ALPHA_2A_ADRENERGIC_RECEPTOR_BINDING	GO:0106070	0.766343756	-0.263706521	0.434768892	0.074861795
POSITIVE_REGULATION_OF_ISOTYPE_SWITCHING	GO:0030578	0.649572795	-0.001677135	0.000634333	0.071813335
DEOXYRIBONUCLEOSIDE_TRIPHOSPHATE_CATABOLIC_PROCESS	GO:0046541	0	-0.685196325	-0.140505607	0.07092374
NEGATIVE_T_CELL_SELECTION	GO:0036449	0.774634962	0.118628315	0	0.067605237
INSULIN_BINDING	GO:0005861	1.364495243	-0.045435556	0.067100673	0.067489129
LEUKOCYTE_ACTIVATION_INVOLVED_IN_INFLAMMATORY_RESPONSE	GO:0060696	0.656568816	0.286870189	0	0.066127257
COENZYME_A_METABOLIC_PROCESS	GO:0098826	0.605484616	0.056674917	0.224966691	0.066041976
MEMBRANE_ATTACK_COMPLEX	GO:0150077	0.727348876	-0.172532479	-0.170873159	0.064437166
COENZYME_CATABOLIC_PROCESS	GO:0006702	0.764812709	0.273179016	0	0.063914882
INTERLEUKIN_2_BIOSYNTHETIC_PROCESS	GO:1902683	0.774914903	-0.157145416	0.221295644	0.060211868
CD40_RECEPTOR_COMPLEX	GO:0071763	0.682945336	-0.238913689	0.054849571	0.060178693
NEGATIVE_REGULATION_OF_ADENYLATE_CYCLASE_ACTIVATING_G_PROTEIN_COUPLED_RECEPTOR_SIGNALING_PATHWAY	GO:0015662	0.727821377	-0.077523412	0.093885556	0.060088796
4_HYDROXYPROLINE_METABOLIC_PROCESS	GO:0043533	0.306684577	-0.014876874	1.097556235	0.059330075
GLIAL_CELL_ACTIVATION	GO:1903624	1.037267231	-0.147550811	0.114838726	0.058275994
NUCLEOSIDE_DIPHOSPHATE_CATABOLIC_PROCESS	GO:2001171	0.526083998	-0.708679156	0.116553631	0.055202036
GLOMERULAR_EPITHELIAL_CELL_DEVELOPMENT	GO:0005726	0.789434407	-0.338005989	0.085758896	0.052330813
ESTABLISHMENT_OR_MAINTENANCE_OF_ACTIN_CYTOSKELETON_POLARITY	GO:0001915	1.670306413	-0.125006376	0.040951855	0.052227685
REGULATION_OF_TRANSCRIPTION_BY_RNA_POLYMERASE_III	GO:2001204	0.812231125	0.212734258	0.056416112	0.048358649
CLEAVAGE_FURROW_FORMATION	GO:0036376	0.707509207	0.124709605	0.101073921	0.044198521
POSITIVE_REGULATION_OF_IMMUNOGLOBULIN_PRODUCTION	GO:0046813	0.198066883	-1.004663606	0.024754771	0.04343776
NUCLEAR_MEMBRANE_PROTEIN_COMPLEX	GO:1903265	0.523103826	0.007653049	1.094548077	0.043240126
CHLORIDE_ION_BINDING	GO:0016773	0.628942154	-0.046247772	0.011406506	0.040635708
NEGATIVE_REGULATION_OF_INTERLEUKIN_2_BIOSYNTHETIC_PROCESS	GO:2000253	0.586717373	-0.977183165	0.038802328	0.039991138
REGULATION_OF_B_CELL_RECEPTOR_SIGNALING_PATHWAY	GO:0045109	0.60548248	0.116095371	-0.047057395	0.039632248
POSITIVE_REGULATION_OF_CELL_SIZE	GO:0071313	0.815816906	0.025914613	0.125682886	0.039509977
ER_ASSOCIATED_MISFOLDED_PROTEIN_CATABOLIC_PROCESS	GO:0071233�	0.626415472	-0.401307226	0.072843962	0.037561666
GLOMERULAR_EPITHELIAL_CELL_DIFFERENTIATION	GO:2000722	0.304744373	-0.7854335	-0.079556865	0.036133063
CGMP_BIOSYNTHETIC_PROCESS	GO:0071044	0.818239879	-0.016815235	0.137149767	0.035460856
POSITIVE_REGULATION_OF_DNA_RECOMBINATION	GO:0030280	0.802979793	-0.008843151	0.105536114	0.035350877
MONOCYTE_EXTRAVASATION	GO:0006974	0.644641766	-0.07692458	0.249229773	0.034605314
ASCENDING_AORTA_DEVELOPMENT	GO:0034098	0.865018026	-0.091038752	0.034868978	0.034580971
PROTEIN_HEXAMERIZATION	GO:0031998	0.607071332	0.115971891	0.107876612	0.03452896
INTERMEDIATE_FILAMENT_BUNDLE_ASSEMBLY	GO:0034238	1.100644146	0.134094204	-0.142536173	0.033775313
GLYCINERGIC_SYNAPSE	GO:0060412	0.167471928	-0.882485104	-0.188335129	0.033604338
POSITIVE_REGULATION_OF_THYMOCYTE_APOPTOTIC_PROCESS	GO:0016558	0.629163651	-0.018639192	0.00769655	0.033288049
MAINTENANCE_OF_PRESYNAPTIC_ACTIVE_ZONE_STRUCTURE	GO:0030888	0.630259854	-0.226069034	0.099102575	0.030985063
GAMMA_DELTA_T_CELL_ACTIVATION	GO:0007220	0.651806354	-0.057118707	-0.004700847	0.028635909
POSITIVE_REGULATION_OF_ADENYLATE_CYCLASE_ACTIVITY	GO:0032911	0.679398712	0.301736124	0.196639293	0.028293629
SPECTRIN_BINDING	GO:0031466	1.0641325	-0.021227949	0.264226061	0.027103752
CELLULAR_RESPONSE_TO_ETHANOL	GO:1903961	0.766776541	0.008711133	-0.300852145	0.025853904
MULTINUCLEAR_OSTEOCLAST_DIFFERENTIATION	GO:0031683	0.801192915	-0.007894288	0.011348683	0.025671215
GLUCOSYLTRANSFERASE_ACTIVITY	GO:1903978	0.777621786	-0.084215275	-0.146370685	0.024855776
NEGATIVE_REGULATION_OF_EXECUTION_PHASE_OF_APOPTOSIS	GO:0010248	0.772218618	0.038731577	0.067615874	0.024835298
SNORNA_BINDING	GO:0090069	0.072701543	0.060805127	1.253628029	0.020891833
BLEB	GO:0006595	0.679330818	-0.22819594	0.084913835	0.020589356
NEGATIVE_REGULATION_OF_ADENYLATE_CYCLASE_ACTIVATING_ADRENERGIC_RECEPTOR_SIGNALING_PATHWAY	GO:1901569	1.093847896	-0.032872609	-0.012380876	0.020504481
GLOMERULAR_BASEMENT_MEMBRANE_DEVELOPMENT	GO:0035173	0.822215258	0.06765903	0.044612435	0.020498972
REGULATION_OF_GAMMA_DELTA_T_CELL_ACTIVATION	GO:0014041	0.679471807	-0.00895978	0.204550669	0.020408216
PROTON_EXPORTING_ATPASE_ACTIVITY_PHOSPHORYLATIVE_MECHANISM	GO:0030915	0.628439022	0.265628061	-0.100579659	0.020053914
NEGATIVE_REGULATION_OF_MACROPHAGE_ACTIVATION	GO:0008556	0.816804491	0.003590171	0.084920722	0.019977938
REGULATION_OF_IRON_ION_TRANSPORT	GO:0000992	0.797865366	-0.234538846	0.053351904	0.019392384
G_PROTEIN_COUPLED_RECEPTOR_SIGNALING_PATHWAY_INVOLVED_IN_HEART_PROCESS	GO:0010332	0.606505065	0.1656751	0.046148126	0.018984606
POSITIVE_REGULATION_OF_B_CELL_RECEPTOR_SIGNALING_PATHWAY	GO:0005859	0.048636055	0.075285629	1.103180733	0.018677075
POSITIVE_REGULATION_OF_MONONUCLEAR_CELL_MIGRATION	GO:0050115	0.756954258	0.263981698	0.056388715	0.018335529
PROTEIN_NITROSYLATION	GO:0016174	0.704783182	-0.1960865	0.231060712	0.016710365
ASYMMETRIC_NEUROBLAST_DIVISION	GO:1903044	0.678287616	-0.103106386	-0.067632508	0.016494475
FILTRATION_DIAPHRAGM	GO:0031000	0.76343576	0.099677964	0.011000596	0.015370106
PURINE_NUCLEOSIDE_TRIPHOSPHATE_CATABOLIC_PROCESS	GO:0018345	0.602440026	0.224561047	0.028062681	0.015285238
COENZYME_A_BIOSYNTHETIC_PROCESS	GO:0016453	1.086880727	-0.043482977	0	0.015126199
REGULATION_OF_GAMMA_DELTA_T_CELL_DIFFERENTIATION	GO:0086001	0.765307288	0.155009616	-0.002677629	0.015026425
GAMMA_DELTA_T_CELL_DIFFERENTIATION	GO:0008635	0.723184516	0.255230134	-0.004771434	0.014973211
ESCRT_III_COMPLEX	GO:1904478	0.684143656	-0.01423498	0.028781504	0.014712343
POSITIVE_REGULATION_OF_T_CELL_MEDIATED_CYTOTOXICITY	GO:0036017	0.764746205	-0.002113897	0.047264232	0.013438435
ENDOPLASMIC_RETICULUM_CHAPERONE_COMPLEX	GO:0070230	0.727610251	0.222394276	0	0.012405721
CEREBELLAR_GRANULAR_LAYER_MORPHOGENESIS	GO:0060539	0.683786832	0.142386027	-0.11891563	0.012281301
PROTEIN_C_LINKED_GLYCOSYLATION	GO:0044872	0.685353289	0.053997738	-0.047685398	0.012215482
MITOCHONDRIAL_TRANSCRIPTION	GO:0001527	0.725437891	0.151643666	0.062395809	0.012143884
PHAGOSOME_ACIDIFICATION	GO:0071634	0.776410617	-0.027417501	-0.04227209	0.010916417
CELLULAR_KETONE_BODY_METABOLIC_PROCESS	GO:0016553	0	-0.225701039	0.652875508	0.010229719
NEGATIVE_REGULATION_OF_CGMP_MEDIATED_SIGNALING	GO:1901563	0.681174458	0.216787913	-0.018543548	0.010084322
PROXIMAL_TUBULE_DEVELOPMENT	GO:0048262	0.68225555	-0.002524931	0.26216244	0.00972259
NUCLEAR_NCRNA_SURVEILLANCE	GO:1902474	0.682394314	0.265156983	0.00764488	0.008791607
HEMATOPOIETIC_STEM_CELL_MIGRATION	GO:0004176	1.350990789	-0.262173281	0	0.008420118
CHROMATIN_MEDIATED_MAINTENANCE_OF_TRANSCRIPTION	GO:0002329	0.808290219	-0.20783203	0	0.00783288
RESPONSE_TO_SODIUM_ARSENITE	GO:0005522	0.722576736	-0.096263667	0.080015884	0.007474405
PROTEIN_LYSINE_6_OXIDASE_ACTIVITY	GO:0010922	1.034443809	-0.030485637	-0.080188256	0.005677765
FATTY_ACID_DERIVATIVE_METABOLIC_PROCESS	GO:0051151	0	-0.80949361	-0.452353633	0.004863258
REGULATION_OF_TELOMERE_CAPPING	GO:2001270	0.683306998	0.02354098	-0.065451759	0.004797253
TRIGLYCERIDE_RICH_PLASMA_LIPOPROTEIN_PARTICLE	GO:0015705	0.683233423	-0.472194999	0.272319563	0.00458536
CHYLOMICRON	GO:0050115	0.757281759	0.212989143	0.016008887	0.004282385
TRANSEPITHELIAL_CHLORIDE_TRANSPORT	GO:0070652	1.100728456	0.182597075	0.015642342	0.004079024
REGULATION_OF_HUMORAL_IMMUNE_RESPONSE	GO:2001206	1.349217976	0.253761719	-0.187430045	0.003902506
CHEMOKINE_C_C_MOTIF_LIGAND_2_SECRETION	GO:0002923	1.542307706	0.180599669	-0.036022621	0.002371806
POSITIVE_REGULATION_OF_DOPAMINE_SECRETION	GO:0015939	0.613498181	-0.222345142	0.120274512	0.00197815
REGULATION_OF_INNER_EAR_AUDITORY_RECEPTOR_CELL_DIFFERENTIATION	GO:0031914	0.682163267	-0.252755027	0.080186584	0.001669419
CELLULAR_COMPONENT_MAINTENANCE	GO:0071692	1.025617003	-0.032876042	0	0.001498728
NEGATIVE_REGULATION_OF_PROTEIN_LOCALIZATION_TO_NUCLEUS	GO:0014042	0.767498658	-0.397130804	0.252018933	0.001436065
POSITIVE_REGULATION_OF_T_CELL_APOPTOTIC_PROCESS	GO:0097504	0.686536735	0.027904128	0.143886413	0.001003671
COMMON_MYELOID_PROGENITOR_CELL_PROLIFERATION	GO:1903626	1.062155958	-0.148145896	0	0.000554166
POSITIVE_REGULATION_OF_TRANSCRIPTION_BY_RNA_POLYMERASE_III	GO:0044771	0	-0.730997628	0.016034618	0.000460379
PROTEIN_CARBOXYL_O_METHYLTRANSFERASE_ACTIVITY	GO:0090193	0.616516206	-0.123303169	-0.006280239	0.000441528
NEGATIVE_REGULATION_OF_B_CELL_RECEPTOR_SIGNALING_PATHWAY	GO:1903998	0.475422499	-0.847809413	-0.068553297	0.000330711
PEPTIDYL_LYSINE_OXIDATION	GO:0002925	2.029404382	0.130621525	-0.080034552	0.000205274
NEGATIVE_REGULATION_OF_CELL_SIZE	GO:0006382	0	-0.18526117	1.350244819	0
POLYADENYLATION_DEPENDENT_RNA_CATABOLIC_PROCESS	GO:0051665	1.523833621	0.2751026	0.226829315	0
REGULATION_OF_THYROID_HORMONE_GENERATION	GO:0031580	1.362817057	0.205529758	0.217151122	0
RNA_POLYMERASE_III_TYPE_1_PROMOTER_DNA_BINDING	GO:1904688	0.908294573	0.226390402	0.162732604	0
MYOFILAMENT	GO:0031027	0.606199952	-0.087505083	0.150375073	0
POSITIVE_REGULATION_OF_AMYLOID_BETA_CLEARANCE	GO:2001169	0.469214847	-0.628078544	0.098960023	0
OSTEOCLAST_DEVELOPMENT	GO:0035749	0.996346706	0.175326948	0.028362928	0
SATELLITE_DNA_BINDING	GO:0090399	0.631577882	-0.008851949	0	0
POSITIVE_REGULATION_OF_GAMMA_DELTA_T_CELL_ACTIVATION	GO:0030889	0.989446284	-0.057450385	0	0
KYNURENINE_METABOLIC_PROCESS	GO:0005247	0.762181572	0.047586944	-0.025270588	0
KETONE_BODY_BIOSYNTHETIC_PROCESS	GO:0050431	0.64473308	-0.032118382	-0.040707916	0
CAMP_DEPENDENT_PROTEIN_KINASE_ACTIVITY	GO:0030007	0.630830674	0.022391521	-0.042562011	0
REGULATION_OF_CELL_MATURATION	GO:0001518	0.666626169	0.074727967	-0.054679701	0
AMP_ACTIVATED_PROTEIN_KINASE_ACTIVITY	GO:0034638	0.686038447	0.275621747	-0.063095267	0
GDP_DISSOCIATION_INHIBITOR_ACTIVITY	GO:0046877	0	-0.941686876	-0.103562414	0
PROSTANOID_RECEPTOR_ACTIVITY	GO:0070533	1.169655875	-0.197395922	-0.026259604	-0.000104877
REGULATION_OF_ANION_CHANNEL_ACTIVITY	GO:0043240	1.060863794	-0.112948269	0.225509093	-0.000162648
PURINE_DEOXYRIBONUCLEOSIDE_TRIPHOSPHATE_CATABOLIC_PROCESS	GO:0001914	0.741823352	-0.033572713	0.067465154	-0.000162904
INTERLEUKIN_12_BIOSYNTHETIC_PROCESS	GO:0034333	0.775798262	-0.040467179	-0.011727085	-0.00024223
NUCLEOSIDE_TRIPHOSPHATE_DIPHOSPHATASE_ACTIVITY	GO:0005521	0.672528	-0.04353067	0	-0.000266043
VENOUS_BLOOD_VESSEL_DEVELOPMENT	GO:0019198	0.684196565	0.137420955	0	-0.000279689
ACETYL_COA_C_ACYLTRANSFERASE_ACTIVITY	GO:0051152	0	-0.774204245	-0.204995896	-0.000303287
MITOTIC_G2_DNA_DAMAGE_CHECKPOINT	GO:0005523	0.726799971	-0.165003688	-0.063060365	-0.000478352
PROTEIN_AUTO_ADP_RIBOSYLATION	GO:0045179	1.156516313	0.075947413	-0.09268327	-0.00060141
POSITIVE_T_CELL_SELECTION	GO:0051010	0.684507431	0.177816289	0.001097414	-0.000888955
GUANYLATE_CYCLASE_ACTIVITY	GO:0050072	0.313736526	-0.147276516	1.36964882	-0.000986229
REGULATION_OF_PROTEIN_LOCALIZATION_TO_SYNAPSE	GO:0002710	0.952153214	0.124588663	0.052820052	-0.001673517
POSITIVE_REGULATION_OF_ALPHA_BETA_T_CELL_PROLIFERATION	GO:0006975	0.801232072	0.209748976	-0.085864746	-0.001846872
NOTCH_RECEPTOR_PROCESSING_LIGAND_DEPENDENT	GO:0060369	2.057428821	0.156369685	0.007373657	-0.001927208
GLOMERULAR_EPITHELIUM_DEVELOPMENT	GO:0018230	0.809724343	0.292454903	0.001692456	-0.001929595
PROTON_TRANSPORTING_TWO_SECTOR_ATPASE_COMPLEX	GO:0035581	1.990886472	-0.004842204	-0.102616259	-0.00194502
CELLULAR_RESPONSE_TO_SALT	GO:0008131	0.775797562	0.22649806	0.016128313	-0.001969411
RNA_POLYMERASE_III_TYPE_3_PROMOTER_DNA_BINDING	GO:1905449	1.611419225	0.225072874	0.032110806	-0.002060788
CELLULAR_RESPONSE_TO_PURINE_CONTAINING_COMPOUND	GO:0031545	0.757587264	-0.032167486	0.240291651	-0.002094651
POSITIVE_REGULATION_OF_LEUKOCYTE_APOPTOTIC_PROCESS	GO:0018401	0.723717833	-0.028989927	0.238386748	-0.002111256
MLL3_4_COMPLEX	GO:0034362	0.81382774	0.020841637	-0.084464251	-0.002113652
HISTONE_METHYLTRANSFERASE_ACTIVITY_H3_K4_SPECIFIC_	GO:0071243	0.415887471	-0.72936548	0.022693655	-0.002115293
MULTI_ORGANISM_MEMBRANE_FUSION	GO:0002922	0.931086729	0.260157117	-0.04876135	-0.002194946
POSITIVE_REGULATION_OF_TELOMERE_CAPPING	GO:0002327	0.819136909	-0.028775764	-0.070671703	-0.002642715
NEGATIVE_REGULATION_OF_MYOTUBE_DIFFERENTIATION	GO:0060368	1.574438718	0.137498453	-0.008854303	-0.004077665
POSITIVE_REGULATION_OF_CGMP_MEDIATED_SIGNALING	GO:0044218	0.693117499	0.038388997	0.23702938	-0.006531364
POSITIVE_REGULATION_OF_DOUBLE_STRAND_BREAK_REPAIR	GO:0008373	0.763686745	0.277143016	0.047374093	-0.007575243
NATURAL_KILLER_CELL_DIFFERENTIATION	GO:1905449	1.505514703	0.118435842	-0.028859379	-0.007603152
PROTEOGLYCAN_BINDING	GO:0009261	0.362483533	-0.318898872	1.358287113	-0.007991017
CELLULAR_RESPONSE_TO_SODIUM_ARSENITE	GO:0042287	0.655333382	-0.092184793	-0.100764603	-0.008182822
NEGATIVE_REGULATION_OF_CELL_CELL_ADHESION_MEDIATED_BY_CADHERIN	GO:1900115	1.51667273	-0.113165754	-0.044788864	-0.008565513
ADENYLATE_CYCLASE_ACTIVATING_ADRENERGIC_RECEPTOR_SIGNALING_PATHWAY_INVOLVED_IN_HEART_PROCESS	GO:0007270	0.627510075	0.274538406	0.073260099	-0.008588325
PEPTIDYL_SERINE_AUTOPHOSPHORYLATION	GO:0032703	0.607577794	0.271739687	0.067139627	-0.009397718
PARANODE_REGION_OF_AXON	GO:0008271	0.379453413	-0.64715032	0.145596481	-0.009752943
LONG_CHAIN_FATTY_ACID_COA_LIGASE_ACTIVITY	GO:0016303	0.682687934	0.110331986	0.100972069	-0.010041986
TORC1_COMPLEX	GO:0070842	0.766276206	-0.118053612	-0.137938841	-0.011031822
POSITIVE_REGULATION_OF_HELICASE_ACTIVITY	GO:2001187	0.687303917	0.051655627	0.19338405	-0.011085838
PROTEIN_POLY_ADP_RIBOSYLATION	GO:0043395	1.489966659	-0.135277934	0.059827002	-0.011456707
POSTSYNAPTIC_ACTIN_CYTOSKELETON	GO:0030158	0.679334243	-0.001885115	-0.143463565	-0.011487106
REGULATION_OF_EOSINOPHIL_MIGRATION	GO:0015116	0.368528713	-0.619353723	0.148653394	-0.011598497
POSITIVE_REGULATION_OF_ISOTYPE_SWITCHING_TO_IGG_ISOTYPES	GO:0036065	0.684713525	0.004290837	-0.052801675	-0.013405221
POSITIVE_THYMIC_T_CELL_SELECTION	GO:0008308	0.685819695	0.275306466	0.02274781	-0.016759112
ESCRT_COMPLEX	GO:0032438	0.629060671	0.010125813	-0.195475641	-0.017075961
NEGATIVE_REGULATION_OF_PROTEIN_AUTOPHOSPHORYLATION	GO:0033869	0.778212977	-0.123480626	-0.113284876	-0.017410198
POSITIVE_REGULATION_OF_INTERLEUKIN_2_BIOSYNTHETIC_PROCESS	GO:0097012	0.684151988	0.070753922	0.133142485	-0.01843342
PROSTAGLANDIN_E_RECEPTOR_ACTIVITY	GO:0031342	0.875565685	-0.030328991	0	-0.019266763
NUCLEOTIDE_BINDING_DOMAIN_LEUCINE_RICH_REPEAT_CONTAINING_RECEPTOR_SIGNALING_PATHWAY	GO:0106071	0.626598238	-0.004702765	0.232593948	-0.019314136
ISOTYPE_SWITCHING_TO_IGG_ISOTYPES	GO:0050857	0.621721374	0.064817488	0.003168403	-0.022098005
PROTEIN_QUALITY_CONTROL_FOR_MISFOLDED_OR_INCOMPLETELY_SYNTHESIZED_PROTEINS	GO:0017085	0.708789154	-0.261573552	0.025037575	-0.024626354
FLEMMING_BODY	GO:0043083	0.604931359	-0.149231702	0.103498887	-0.025157347
NEGATIVE_REGULATION_OF_TUBULIN_DEACETYLATION	GO:0061050	1.159262003	-0.582406954	0.06373977	-0.026973663
ENDOSOME_TO_LYSOSOME_TRANSPORT_VIA_MULTIVESICULAR_BODY_SORTING_PATHWAY	GO:0045058	0.628327651	0.062128668	0.183711825	-0.029408844
MICROTUBULE_SEVERING_ATPASE_ACTIVITY	GO:1903979	1.564385881	-0.135754145	-0.229745591	-0.029521693
POSITIVE_REGULATION_OF_COMPLEMENT_ACTIVATION	GO:0019227	0.678934938	0.160107308	0.005146405	-0.030076791
MITOGEN_ACTIVATED_PROTEIN_KINASE_P38_BINDING	GO:1902083	0.005356875	-0.911482325	0.264196934	-0.032565433
INTESTINAL_EPITHELIAL_STRUCTURE_MAINTENANCE	GO:0035252	0.683953649	-0.042498211	-0.140192378	-0.035139187
REGULATION_OF_HEPATOCYTE_PROLIFERATION	GO:0009403	0.68462242	-0.001945932	0.072919006	-0.037207138
NEGATIVE_REGULATION_OF_NITRIC_OXIDE_SYNTHASE_ACTIVITY	GO:0071233	0.794914244	-0.830480035	0.028919837	-0.042826822
ESTROUS_CYCLE	GO:0071481	0.812758474	0.067649509	0.093782438	-0.044626806
REGULATION_OF_ADENYLATE_CYCLASE_ACTIVATING_G_PROTEIN_COUPLED_RECEPTOR_SIGNALING_PATHWAY	GO:1903012	0.836179332	0.237768112	0.03563799	-0.04640254
PML_BODY_ORGANIZATION	GO:0009155	0.069349885	-0.19817174	1.111173928	-0.046570382
POSITIVE_REGULATION_OF_PHOSPHATASE_ACTIVITY	GO:0050882	0.672991974	-0.143562348	0.160067972	-0.048716358
SALIVA_SECRETION	GO:0045061	0.756292835	0.116682844	0.00424822	-0.048763318
MICROTUBULE_MINUS_END	GO:0002714	0.627864753	0.165865529	0.010897285	-0.053764361
NEGATIVE_REGULATION_OF_MAST_CELL_ACTIVATION	GO:0019062	0.004383393	-0.675504196	-0.043844109	-0.053844031
TROPONIN_COMPLEX	GO:0070987	0.629355865	0.033217299	0.248317775	-0.056532423
INTEGRIN_ACTIVATION	GO:0004656	0.794691109	-0.068668927	0.263927945	-0.056577955
POSITIVE_REGULATION_OF_T_HELPER_17_CELL_DIFFERENTIATION	GO:0031579	0.706020147	-0.041370763	0.085203002	-0.064678835
REGULATION_OF_MESENCHYMAL_STEM_CELL_DIFFERENTIATION	GO:0035584	0.677706344	-0.022503018	0.209184996	-0.064911108
REGULATION_OF_PHOSPHOLIPID_CATABOLIC_PROCESS	GO:2000402	0.614334234	-0.077760632	-0.0621298	-0.065319537
ENDOPLASMIC_RETICULUM_TUBULAR_NETWORK_MEMBRANE	GO:0097433	0.728604762	0.058483896	0	-0.0666173
NEGATIVE_REGULATION_OF_PHOTORECEPTOR_CELL_DIFFERENTIATION	GO:0009143	0.06735592	-0.057342208	1.306548194	-0.066709455
MAINTENANCE_OF_GASTROINTESTINAL_EPITHELIUM	GO:0032655	0.004977549	-0.923656747	-0.054943481	-0.066847825
CELLULAR_SODIUM_ION_HOMEOSTASIS	GO:0005663	0.104611547	-0.127669403	1.079176782	-0.066970481
MICROTUBULE_SEVERING	GO:0061051	0.683592559	-0.400269503	0.019484935	-0.067182259
REGULATION_OF_NEUROINFLAMMATORY_RESPONSE	GO:0071880	0.324978797	-0.786990173	0.342398895	-0.067340868
ANDROGEN_BIOSYNTHETIC_PROCESS	GO:1903795	0.777227282	-0.269518121	0.133891881	-0.074506956
NEGATIVE_REGULATION_OF_MUSCLE_ADAPTATION	GO:0033691	1.342816747	0.124994654	0.049164493	-0.079165228
REGULATION_OF_INTEGRIN_ACTIVATION	GO:0030223	0.67802164	-0.11561353	0	-0.079867748
REGULATION_OF_RECEPTOR_LOCALIZATION_TO_SYNAPSE	GO:0008334	0.666521389	-0.027641621	0.097404484	-0.080236264
NUCLEAR_MEMBRANE_ORGANIZATION	GO:0032596	0.670691898	-0.014800105	-0.055072231	-0.080442094
BONE_MARROW_DEVELOPMENT	GO:0003100	0.672193636	-0.73756455	0.260295212	-0.080704375
ATPASE_ACTIVITY_COUPLED_TO_TRANSMEMBRANE_MOVEMENT_OF_IONS_PHOSPHORYLATIVE_MECHANISM	GO:0031013	1.535565317	0.079976437	0.146114328	-0.080759627
INOSITOL_1_3_4_5_TETRAKISPHOSPHATE_BINDING	GO:0010756	0.77324321	0.175646687	0	-0.084810714
REGULATION_OF_DNA_CATABOLIC_PROCESS	GO:0010886	0.72320463	0.310114578	-0.144913392	-0.086399513
POSITIVE_REGULATION_OF_ATP_BIOSYNTHETIC_PROCESS	GO:0043208	0.714998786	-0.003336877	0.014267203	-0.088831116
PERICHROMATIN_FIBRILS	GO:0150079	1.470418439	-0.206704448	-0.215865949	-0.091343603
SIGNAL_PEPTIDE_PROCESSING	GO:0045830	0.710186846	0.183361479	0.05294005	-0.091922154
NEGATIVE_REGULATION_OF_T_CELL_MEDIATED_CYTOTOXICITY	GO:0009204	0	-0.009093936	1.092648628	-0.092260194
REGULATION_OF_OSTEOCLAST_DEVELOPMENT	GO:0043383	1.055269801	0.183205033	-0.00289829	-0.093764243
DEFINITIVE_HEMOPOIESIS	GO:0043559	0	-1.431466109	2.10E-05	-0.094087658
SODIUM_ION_EXPORT_ACROSS_PLASMA_MEMBRANE	GO:0009109	0.686493014	-0.021264731	0	-0.095216693
REGULATION_OF_ENDOSOME_SIZE	GO:0002639	0.64218864	0.180601841	-0.025838574	-0.096945377
POTASSIUM_CHANNEL_INHIBITOR_ACTIVITY	GO:0031404	0.282844433	0.085037529	0.958217533	-0.098273992
SYMMETRIC_SYNAPSE	GO:0045793	0	-0.992086684	0.173453499	-0.098881073
POSITIVE_REGULATION_OF_CYSTEINE_TYPE_ENDOPEPTIDASE_ACTIVITY_INVOLVED_IN_APOPTOTIC_SIGNALING_PATHWAY	GO:0045911	0.644173045	0.143995396	0.077259339	-0.106610571
HEME_BIOSYNTHETIC_PROCESS	GO:0072678	0.816345869	-0.148152573	0.066717253	-0.11001436
VIRION_BINDING	GO:0034214	0.62670753	-0.140731254	-0.006588391	-0.114534703
POSITIVE_REGULATION_OF_TUMOR_NECROSIS_FACTOR_MEDIATED_SIGNALING_PATHWAY	GO:0098690	0.64347673	-0.098263231	0.551094198	-0.119937209
PHOSPHOTRANSFERASE_ACTIVITY_FOR_OTHER_SUBSTITUTED_PHOSPHATE_GROUPS	GO:0046629	1.085557749	-0.078836345	0.245508784	-0.121560073
POSITIVE_REGULATION_OF_FEEDING_BEHAVIOR	GO:0072674	0.812062331	0.054251823	0.252857631	-0.124847521
INTERMEDIATE_FILAMENT_ORGANIZATION	GO:0030515	0	-0.117992654	0.634286877	-0.125031048
B_1_B_CELL_DIFFERENTIATION	GO:0032059	1.096412217	-0.017778216	-0.191385179	-0.126037657
CELLULAR_RESPONSE_TO_CAFFEINE	GO:0046643	1.31691476	-0.114035089	0.232059075	-0.127240914
RESPONSE_TO_LEUCINE	GO:0043031	1.03665623	-0.124762796	-0.066337258	-0.135124869
REGULATION_OF_CARDIAC_VASCULAR_SMOOTH_MUSCLE_CELL_DIFFERENTIATION	GO:0086103	0.334906058	-0.73800314	0.265080736	-0.135930914
HISTONE_MRNA_CATABOLIC_PROCESS	GO:0009146	0	-0.132514009	1.051384411	-0.137428762
STRUCTURAL_CONSTITUENT_OF_EPIDERMIS	GO:0045586	1.354142377	-0.147818381	0.227600941	-0.138371512
DNA_DAMAGE_RESPONSE_SIGNAL_TRANSDUCTION_RESULTING_IN_TRANSCRIPTION	GO:0042492	1.181817274	-0.145624902	0.245110433	-0.141753733
REGULATION_OF_MAST_CELL_ACTIVATION	GO:0001916	0.954855455	0.017575976	0.035036214	-0.142327138
UMP_BIOSYNTHETIC_PROCESS	GO:0035701	1.529167798	0.084366964	0.225772641	-0.147465601
VCP_NPL4_UFD1_AAA_ATPASE_COMPLEX	GO:1903935	0.362543534	-0.869044156	0.106546369	-0.149499881
REGULATION_OF_FATTY_ACID_BETA_OXIDATION	GO:0072567	0	-0.689958618	0	-0.154404946
MACROPHAGE_FUSION	GO:0036379	0.70346582	-0.137986159	0.23193522	-0.154599759
MUSCULAR_SEPTUM_MORPHOGENESIS	GO:0046645	1.542220682	0.11585101	0.257643744	-0.158028881
PYRIMIDINE_NUCLEOBASE_BIOSYNTHETIC_PROCESS	GO:0070189	0.728063161	-0.133726813	0.139587325	-0.159409674
PROTEIN_IMPORT_INTO_PEROXISOME_MATRIX	GO:0004691	1.094889497	0.029946023	0.098750997	-0.162282322
ACTIVIN_RECEPTOR_BINDING	GO:0004679	0.604596419	0.059617759	0	-0.163542514
MITOCHONDRIAL_PROTON_TRANSPORTING_ATP_SYNTHASE_COMPLEX_COUPLING_FACTOR_F_O_	GO:0004954	0.638229454	0.191310756	0	-0.163699942
REGULATION_OF_MAST_CELL_ACTIVATION_INVOLVED_IN_IMMUNE_RESPONSE	GO:0010359	0.605527901	-0.010886446	-0.066375005	-0.166189199
REGULATION_OF_B_CELL_PROLIFERATION	GO:0009217	0	-0.007707314	1.123732958	-0.166282902
NOTCH_RECEPTOR_PROCESSING	GO:0032615	0.036731276	-0.731812812	-0.086489057	-0.166745291
NEGATIVE_REGULATION_OF_TRANSFORMING_GROWTH_FACTOR_BETA1_PRODUCTION	GO:0047429	0.031047459	0.016023983	1.295945768	-0.169613239
CELL_CELL_ADHESION_MEDIATED_BY_INTEGRIN	GO:0060840	0.014755617	-0.737100466	-0.076460834	-0.204587424
CUL5_RING_UBIQUITIN_LIGASE_COMPLEX	GO:0007095	0.604885913	0.291211202	0.195079949	-0.204601065
POSITIVE_REGULATION_OF_ANION_TRANSMEMBRANE_TRANSPORT	GO:0070213	0.024390052	-0.8575331	-0.066060027	-0.204616891
G_PROTEIN_BETA_SUBUNIT_BINDING	GO:0043368	0.717213965	0.051679855	0.13914004	-0.205531006
AORTIC_VALVE_DEVELOPMENT	GO:0046641	0.685529151	0.016207757	0.174335573	-0.208778207
GLOSSOPHARYNGEAL_NERVE_DEVELOPMENT	GO:0016469	0.62599262	0.165832526	0.016104876	-0.212858385
NEGATIVE_REGULATION_OF_CARDIAC_MUSCLE_ADAPTATION	GO:0071472	0.277253735	-0.767616906	0.068845428	-0.214529462
PULMONARY_VALVE_MORPHOGENESIS	GO:0035098	0.629333482	0.179847249	-0.053050595	-0.217756767
CRD_MEDIATED_MRNA_STABILIZATION	GO:0042800	0.682880401	0.010553942	0	-0.228567629
REGULATION_OF_MICROGLIAL_CELL_ACTIVATION	GO:2000781	0.277484982	-0.039906966	0.798895946	-0.231468177
GLIAL_CELL_FATE_COMMITMENT	GO:0043394	0.685633796	0.043040342	-0.025928199	-0.234420213
ESTABLISHMENT_OR_MAINTENANCE_OF_TRANSMEMBRANE_ELECTROCHEMICAL_GRADIENT	GO:1903936	0.272821376	-0.971040577	0.076058975	-0.257264683
REGULATION_OF_RIBOSOME_BIOGENESIS	GO:0086023	0.25835787	-0.772367316	0.273980746	-0.260132902
REGULATION_OF_EXTRACELLULAR_MATRIX_ASSEMBLY	GO:0070212	0	-0.814161901	0	-0.269323841
POLYAMINE_METABOLIC_PROCESS	GO:0048302	1.092796484	-0.052634251	-0.024392028	-0.271098103
FATTY_ACID_DERIVATIVE_CATABOLIC_PROCESS	GO:0045059	1.069560385	0.095821841	0.061093305	-0.27379646
POSITIVE_REGULATION_OF_EXTRACELLULAR_MATRIX_ASSEMBLY	GO:0036452	0.684649606	0.224788937	0.161853776	-0.289275006
SIGNAL_PEPTIDASE_COMPLEX	GO:0004957	1.07858641	0.274964697	-0.050091102	-0.295193173
HISTONE_SERINE_KINASE_ACTIVITY	GO:0048291	0.843422654	0.07325725	-0.028584791	-0.295217084
RHOMBOMERE_DEVELOPMENT	GO:0006515	0.62697986	0.270397733	0.067081078	-0.300688514
I_SMAD_BINDING	GO:0032154	0.679173776	0.135730815	0	-0.333457816
REGULATION_OF_NEURON_MATURATION	GO:0032510	0.845731512	-0.0570898	0.104223587	-0.35373629
SMC5_SMC6_COMPLEX	GO:0045917	0.810718237	0.220098816	0	-0.366759963
REGULATION_OF_AUTOPHAGOSOME_MATURATION	GO:0060729	0.812826205	-0.141005987	0.014327166	-0.391600561
POTASSIUM_TRANSPORTING_ATPASE_ACTIVITY	GO:2000345	0.606268093	0.220230042	-0.05096359	-0.397280577
POSITIVE_REGULATION_OF_STEM_CELL_DIFFERENTIATION	GO:0051001	0.278120908	-0.730259484	0.227254916	-0.424025709
RNA_POLYMERASE_III_REGULATORY_REGION_DNA_BINDING	GO:0044849	0	-0.735764144	-0.112244951	-0.449139114
RESPONSE_TO_GAMMA_RADIATION	GO:0010922	0.642900315	0.017041023	-0.100328759	-0.451775178
POSITIVE_REGULATION_OF_AUTOPHAGOSOME_MATURATION	GO:0033004	0.078769643	-0.728094578	0.16243435	-0.458659759
MUSCLE_MYOSIN_COMPLEX	GO:0033622	0.679224443	0.257973718	0	-0.47608722
PROSTATE_GLANDULAR_ACINUS_MORPHOGENESIS	GO:2000318	0.628331748	0.00773589	0.022932767	-0.479504729
PONS_DEVELOPMENT	GO:2000739	0.605819645	-0.007579177	0	-0.495279643
SODIUM_CHANNEL_INHIBITOR_ACTIVITY	GO:0046533	0.381174877	-0.841935554	0.025367293	-0.499337264
PROTEIN_GLUTAMIC_ACID_LIGASE_ACTIVITY	GO:0030277	0.642945109	-0.09198175	0	-0.56578853
REPLICATION_FORK_PROTECTION	GO:0002028	0.755021398	0.138008118	-0.008004045	-0.569201508
REGULATION_OF_SMAD_PROTEIN_COMPLEX_ASSEMBLY	GO:0051013	0.626820602	0.305320521	-0.044594753	-0.577189622
NEGATIVE_REGULATION_OF_MYOSIN_LIGHT_CHAIN_PHOSPHATASE_ACTIVITY	GO:0014745	0.532587852	-0.734739493	0.115840763	-0.577227929
NAD_P_H_OXIDASE_ACTIVITY	GO:0033623	0.903028704	0.301212837	0.0448068	-0.579639044
PROTEIN_LOCALIZATION_TO_MEMBRANE_RAFT	GO:0048539	1.096278216	0.378824258	-0.137814373	-0.599647614
POSITIVE_REGULATION_OF_MESONEPHROS_DEVELOPMENT	GO:0006465	0	-0.049494656	0.073802583	-0.603854254
RESPONSE_TO_DEFENSES_OF_OTHER_ORGANISM_INVOLVED_IN_SYMBIOTIC_INTERACTION	GO:0060216	0.00700168	0.272580346	-0.02489116	-0.603958702
RESPONSE_TO_CAFFEINE	GO:0051036	0.104817487	0.312797221	0	-0.604931237
PARAXIAL_MESODERM_MORPHOGENESIS	GO:0019870	0.037279582	-0.229267325	-0.049886544	-0.60588105
PROTEIN_PALMITOYLATION	GO:0032280	0.040058261	-0.04983749	0.233400944	-0.608615895
C_ACETYLTRANSFERASE_ACTIVITY	GO:0043280	0.021303495	-0.295231894	0.044667978	-0.610729485
POSITIVE_REGULATION_OF_INTEGRIN_ACTIVATION	GO:0006783	0.108205275	-0.216118957	-0.052170672	-0.611361345
CELLULAR_RESPONSE_TO_COLD	GO:0001923	0.023482343	-0.29047912	-0.067993064	-0.611906226
VOLTAGE_GATED_SODIUM_CHANNEL_ACTIVITY_INVOLVED_IN_CARDIAC_MUSCLE_CELL_ACTION_POTENTIAL	GO:0033003	0.043596662	-0.160615251	-0.189614901	-0.61193402
GLUCAGON_SECRETION	GO:0044205	0.230201044	-0.001747202	0.056432659	-0.613028241
ACTIVATION_OF_CYSTEINE_TYPE_ENDOPEPTIDASE_ACTIVITY_INVOLVED_IN_APOPTOTIC_PROCESS_BY_CYTOCHROME_C	GO:0019856	0.685891139	-0.217547299	0.117755237	-0.613598534
EPITHELIAL_CELL_PROLIFERATION_INVOLVED_IN_LUNG_MORPHOGENESIS	GO:0032924	0.008121444	0.116211565	0.226037095	-0.613733814
DEAD_H_BOX_RNA_HELICASE_BINDING	GO:0045261	0.320668222	0.270133533	0.099128563	-0.614645565
REGULATION_OF_INTESTINAL_ABSORPTION	GO:0033006	0.041525087	-0.14008853	-0.232098678	-0.616130494
BETA_GLUCOSIDASE_ACTIVITY	GO:0033627	0	0.30902046	-0.010889118	-0.617651867
RESPONSE_TO_ERYTHROPOIETIN	GO:0003176	0.272467283	0.1816097	0.123646752	-0.619430722
POSITIVE_REGULATION_OF_LYMPHOCYTE_APOPTOTIC_PROCESS	GO:0021563	0.282621912	0.386431627	0	-0.621718538
POSITIVE_REGULATION_OF_CELL_CELL_ADHESION_MEDIATED_BY_INTEGRIN	GO:0010614	0.090501256	-0.435748429	0.120997472	-0.622337205
REPLICATION_FORK_ARREST	GO:0003184	0.282733862	-0.08097277	0	-0.625248722
DIAPHRAGM_DEVELOPMENT	GO:0070934	0.221291039	0.276214422	0.184004806	-0.625517718
LIPOPROTEIN_LOCALIZATION	GO:0021781	0	0.078852748	0	-0.625526849
TRANSFORMING_GROWTH_FACTOR_BETA2_PRODUCTION	GO:1903053	0.32133648	0.187237978	-0.171770229	-0.626444375
POSITIVE_REGULATION_OF_MAST_CELL_ACTIVATION_INVOLVED_IN_IMMUNE_RESPONSE	GO:1903055	0.377859368	0.265622673	0	-0.627291703
PROTON_TRANSPORTING_ATP_SYNTHASE_COMPLEX_COUPLING_FACTOR_F_O_	GO:0005787	0	-0.288889803	0.154460693	-0.627665772
POSITIVE_REGULATION_OF_T_HELPER_17_TYPE_IMMUNE_RESPONSE	GO:0021550	0.405869343	0.296899495	-0.108415798	-0.627787203
DE_NOVO_PYRIMIDINE_NUCLEOBASE_BIOSYNTHETIC_PROCESS	GO:0070412	0.014523363	0.255392092	-0.113017932	-0.634786587
MICROFIBRIL	GO:1901096	0.313015809	0.310602604	0.04635107	-0.638263743
REGULATION_OF_TRANSFORMING_GROWTH_FACTOR_BETA_ACTIVATION	GO:2000738	0.341703456	1.488471703	-0.00019791	-0.640003536
BASE_CONVERSION_OR_SUBSTITUTION_EDITING	GO:1901098	0.1520778	0.341427056	0.075405293	-0.640425856
RESPONSE_TO_CAMPTOTHECIN	GO:0060526	0.278978094	0.393800281	0.094397842	-0.644466284
DETERMINATION_OF_DORSAL_VENTRAL_ASYMMETRY	GO:0021548	0.104523088	0.324576826	0.053049025	-0.64531535
REGULATION_OF_T_HELPER_17_TYPE_IMMUNE_RESPONSE	GO:0019871	0.584624681	-0.061274084	-0.096363092	-0.646880514
POSITIVE_REGULATION_OF_PROTEIN_LOCALIZATION_TO_SYNAPSE	GO:0070739	0	0.40772421	0	-0.64771776
REGULATION_OF_CELL_CELL_ADHESION_MEDIATED_BY_INTEGRIN	GO:0031297	0.027918253	0.121562354	0.063612694	-0.649762064
ATP_DEPENDENT_PEPTIDASE_ACTIVITY	GO:0060390	0.246898609	0.007827883	0	-0.652395305
PRE_B_CELL_DIFFERENTIATION	GO:0061213	0.217988144	0.271485737	-0.036791823	-0.652677695
PROTEIN_POLYGLUTAMYLATION	GO:0044003	0.002639351	0.371924795	-0.065925465	-0.655904779
EPITHELIAL_STRUCTURE_MAINTENANCE	GO:0048340	0.024561321	0.167483168	0	-0.659834161
PROFILIN_BINDING	GO:0033625	0.014716054	0.288662653	0.150447247	-0.659899788
SULFUR_AMINO_ACID_TRANSPORT	GO:0070417	0.641871954	0.136644331	-0.137892126	-0.660075366
POSITIVE_REGULATION_OF_PHOSPHOPROTEIN_PHOSPHATASE_ACTIVITY	GO:0070091	0.08859068	0.307067525	0	-0.660449587
NEGATIVE_REGULATION_OF_VASCULAR_SMOOTH_MUSCLE_CELL_DIFFERENTIATION	GO:0060502	0.237293459	0.02505071	-0.065502256	-0.661430485
REGULATION_OF_CAVEOLIN_MEDIATED_ENDOCYTOSIS	GO:0033700	0.014339299	-0.184345493	-0.100213061	-0.661523784
REGULATION_OF_CYSTEINE_TYPE_ENDOPEPTIDASE_ACTIVITY_INVOLVED_IN_EXECUTION_PHASE_OF_APOPTOSIS	GO:0008422	0.433407863	0.027978001	0	-0.661589887
IODIDE_TRANSPORT	GO:0033634	0.15035281	0.361499861	-0.003790688	-0.66346268
REGULATION_OF_MYOSIN_LIGHT_CHAIN_PHOSPHATASE_ACTIVITY	GO:0043111	0.201277457	0.129926975	0	-0.66413187
HAUS_COMPLEX	GO:0032906	0.255619541	0.325911544	0	-0.664514658
POSITIVE_REGULATION_OF_OSTEOCLAST_DEVELOPMENT	GO:0033008	0.148870062	-0.061147597	-0.446494573	-0.665474677
REPLICATION_FORK_PROTECTION_COMPLEX	GO:0045261	0.332953363	0.273913216	0.098890033	-0.666698939
REGULATION_OF_HUMORAL_IMMUNE_RESPONSE_MEDIATED_BY_CIRCULATING_IMMUNOGLOBULIN	GO:2000318	0.615246674	0.008645295	0	-0.668089377
PANTOTHENATE_METABOLIC_PROCESS	GO:0006207	0.68324402	-0.184191619	0.181879637	-0.670654402
NEGATIVE_REGULATION_OF_SYNAPTIC_PLASTICITY	GO:2000316	0.379810687	0.017226768	0.021578656	-0.670977464
PROTEIN_LOCALIZATION_TO_EXTRACELLULAR_REGION	GO:0033632	0.014173907	0.394625817	-0.004804354	-0.671094831
NEGATIVE_REGULATION_OF_PROTEIN_LOCALIZATION_TO_CELL_SURFACE	GO:0018095	0.020943102	0.288092094	0	-0.674561043
NEGATIVE_REGULATION_OF_SMAD_PROTEIN_COMPLEX_ASSEMBLY	GO:0010669	0.39313967	-0.019621274	-0.024950401	-0.677735148
HISTAMINE_TRANSPORT	GO:0000101	0.310377612	-0.071846842	0.183568156	-0.678063771
SMAD_PROTEIN_COMPLEX	GO:2000640	0.183666646	-0.393692342	0.178128179	-0.681232364
POSITIVE_REGULATION_OF_NEURON_MATURATION	GO:0031298	0	0.256941226	0.085755298	-0.684910108
NONASSOCIATIVE_LEARNING	GO:2000009	0.231436949	-0.050486213	0.459370553	-0.689370849
GEMINI_OF_COILED_BODIES	GO:0060392	0.339761629	0.048301851	0	-0.690530317
TRANSFORMING_GROWTH_FACTOR_BETA_RECEPTOR_CYTOPLASMIC_MEDIATOR_ACTIVITY	GO:0051608	0.304647545	-0.217515623	-0.07754314	-0.69470019
HISTONE_METHYLTRANSFERASE_BINDING	GO:0071141	0.01478884	-0.113087278	-0.182162703	-0.696426227
MITRAL_VALVE_DEVELOPMENT	GO:0046958	0.087347105	-0.303645971	0	-0.698517835
POSITIVE_REGULATION_OF_DNA_CATABOLIC_PROCESS	GO:0005024	0.00455247	-0.061164375	-0.195590666	-0.699168457
MEIOTIC_CELL_CYCLE_PHASE_TRANSITION	GO:1990226	0.396777505	0.115834451	-0.113077136	-0.706887419
HISTAMINE_PRODUCTION_INVOLVED_IN_INFLAMMATORY_RESPONSE	GO:0003172	0.023537403	0.138069349	0	-0.758899772
POSITIVE_REGULATION_OF_GLOMERULUS_DEVELOPMENT	GO:0002349	0.585818658	-0.041638261	0	-0.761569428
